# Supplementary material for: 2-(2-Hydroxyphenyl)-4,5-dimethyl-1H-imidazol-3-ium acetate monohydrate
Source: Acta Crystallogr Sect E Struct Rep Online. 2008 Sep 17;64(Pt 10):o1949. doi: 10.1107/S1600536808028626 (PMC2959391; doi:10.1107/S1600536808028626)
Supplement: Supplementary file 1 [file e-64-o1949-sup1.cif]

##############################################################################
###                                                                        ###
###        Electronic paper (Acta Crystallographica Section E)             ###
###                                                                        ###
##############################################################################
#                                                                            #
# This CIF contains the data in a paper accepted for publication in Acta     #
# Crystallographica Section E. It conforms to the requirements of Notes      #
# for Authors for Section E, and has been peer reviewed under the auspices   #
# of the IUCr Commission on Journals.                                        #
#                                                                            #
# Full details of the Crystallographic Information File format               #
# are given in the paper "The Crystallographic Information File (CIF):       #
# a New Standard Archive File for Crystallography" by S. R. Hall, F. H.      #
# Allen and I. D. Brown [Acta Cryst. (1991), A47, 655-685].                  #
#                                                                            #
# The current version of the core CIF dictionary is obtainable from          #
# ftp://ftp.iucr.org/pub/cif_core.dic. The current version number is 2.4.    #
#                                                                            #
# Software is freely available for graphical display of the structure(s) in  #
# this CIF.  For information consult the CIF home page http://www.iucr.org/  #
# cif/home.html                                                              #
#                                                                            #
# This file may be used for bona fide research purposes within the           #
# scientific community so long as proper attribution is given to the journal # 
# article from which it was obtained.                                        #
#                                                                            #
##############################################################################
                                             
data_global
_audit_creation_method     'form.cif (version 2.0)'
_journal_data_validation_number     ?
_journal_date_recd_electronic     2008-08-16
_journal_date_accepted     2008-09-07
_journal_name_full     'Acta Crystallographica, Section E'
_journal_year     2008
_journal_volume     64
_journal_issue     10
_journal_page_first     o1949
_journal_page_last     o1949
_journal_paper_category     QO
_journal_coeditor_code     LH2684
_publ_contact_author_name     'Hui-Liang Wen'
_publ_contact_author_address
;
Department of Chemistry
Nanchang University
Nanchang 330031
People's Republic of China
State Key Laboratory of Food Science And Technology
Nanchang University
Nanchang 330047
People's Republic of China
;
_publ_contact_author_email     hlwen70@163.com
_publ_contact_author_fax     86-791-8305786
_publ_contact_author_phone     86-791-8334576
_publ_section_title
;
2-(2-Hydroxyphenyl)-4,5-dimethyl-1<i>H</i>-imidazol-3-ium acetate monohydrate
;
loop_
    _publ_author_name
    _publ_author_footnote
    _publ_author_address
    'Hui-Liang Wen' ?
;
Department of Chemistry
Nanchang University
Nanchang 330031
People's Republic of China
State Key Laboratory of Food Science and Technology
Nanchang University
Nanchang 330047
People's Republic of China
;
    'Min He' ?
;
Department of Chemistry
Nanchang University
Nanchang 330031
People's Republic of China
;
    'Chong-Bo Liu' ?
;
College of Environmental and Chemical Engineering
Nanchang University of Aeronautics
Nanchang 330063
People's Republic of China
;
data_I
_audit_creation_method     SHELXL-97
_chemical_name_systematic
;
2-(2-Hydroxyphenyl)-4,5-dimethyl-1<i>H</i>-imidazol-3-ium acetate monohydrate
;
_chemical_name_common     ?
_chemical_formula_moiety     'C11 H13 N2 O +, C2 H3 O2 -, H2 O'
_chemical_formula_sum     'C13 H18 N2 O4'
_chemical_formula_iupac     'C11 H13 N2 O +, C2 H3 O2 -, H2 O'
_chemical_formula_weight     266.29
_chemical_melting_point     ?
_symmetry_cell_setting     Monoclinic
_symmetry_space_group_name_H-M     'P 21/n'
_symmetry_space_group_name_Hall     '-P 2yn'
loop_
    _symmetry_equiv_pos_as_xyz
    'x, y, z'
    '-x+1/2, y+1/2, -z+1/2'
    '-x, -y, -z'
    'x-1/2, -y-1/2, z-1/2'
_cell_length_a     8.1655(12)
_cell_length_b     9.6542(14)
_cell_length_c     17.141(3)
_cell_angle_alpha     90.00
_cell_angle_beta     96.374(2)
_cell_angle_gamma     90.00
_cell_volume     1342.9(3)
_cell_formula_units_Z     4
_cell_measurement_reflns_used     1719
_cell_measurement_theta_min     2.39
_cell_measurement_theta_max     21.92
_cell_measurement_temperature     295(2)
_exptl_crystal_description     block
_exptl_crystal_colour     yellow
_exptl_crystal_size_max     0.46
_exptl_crystal_size_mid     0.38
_exptl_crystal_size_min     0.24
_exptl_crystal_density_diffrn     1.317
_exptl_crystal_density_meas     ?
_exptl_crystal_density_method     'not measured'
_exptl_crystal_F_000     568
_exptl_absorpt_coefficient_mu     0.098
_exptl_absorpt_correction_type     multi-scan
_exptl_absorpt_process_details     '(SADABS; Sheldrick, 1996)'
_exptl_absorpt_correction_T_min     0.9562
_exptl_absorpt_correction_T_max     0.9768
_exptl_special_details
;
;
_diffrn_ambient_temperature     295(2)
_diffrn_radiation_type     MoK\a
_diffrn_radiation_wavelength     0.71073
_diffrn_radiation_source     'fine-focus sealed tube'
_diffrn_radiation_monochromator     graphite
_diffrn_measurement_device_type     'Bruker SMART CCD'
_diffrn_measurement_method     '\f and \w scans'
_diffrn_detector_area_resol_mean     ?
_diffrn_reflns_number     8442
_diffrn_reflns_av_R_equivalents     0.0315
_diffrn_reflns_av_sigmaI/netI     0.0301
_diffrn_reflns_theta_min     2.39
_diffrn_reflns_theta_max     25.50
_diffrn_reflns_theta_full     25.50
_diffrn_measured_fraction_theta_max     0.998
_diffrn_measured_fraction_theta_full     0.998
_diffrn_reflns_limit_h_min     -9
_diffrn_reflns_limit_h_max     9
_diffrn_reflns_limit_k_min     -11
_diffrn_reflns_limit_k_max     11
_diffrn_reflns_limit_l_min     -20
_diffrn_reflns_limit_l_max     20
_diffrn_standards_number     0
_diffrn_standards_interval_count     0
_diffrn_standards_interval_time     ?
_diffrn_standards_decay_%     0
_refine_special_details
;
Refinement of <i>F</i>^2^ against ALL reflections. The weighted <i>R</i>-factor
<i>wR</i> and goodness of fit <i>S</i> are based on <i>F</i>^2^, conventional
<i>R</i>-factors <i>R</i> are based on <i>F</i>, with <i>F</i> set to zero for
negative <i>F</i>^2^. The threshold expression of <i>F</i>^2^ >
\s(<i>F</i>^2^) is used only for calculating <i>R</i>-factors(gt) <i>etc</i>.
and is not relevant to the choice of reflections for refinement.
<i>R</i>-factors based on <i>F</i>^2^ are statistically about twice as large
as those based on <i>F</i>, and <i>R</i>- factors based on ALL data will be
even larger.
;
_reflns_number_total     2488
_reflns_number_gt     1751
_reflns_threshold_expression     'I>2\s(I)'
_refine_ls_structure_factor_coef     Fsqd
_refine_ls_matrix_type     full
_refine_ls_R_factor_all     0.0647
_refine_ls_R_factor_gt     0.0410
_refine_ls_wR_factor_gt     0.0961
_refine_ls_wR_factor_ref     0.1088
_refine_ls_goodness_of_fit_ref     1.051
_refine_ls_restrained_S_all     1.051
_refine_ls_number_reflns     2488
_refine_ls_number_parameters     174
_refine_ls_number_restraints     0
_refine_ls_hydrogen_treatment     constr
_refine_ls_weighting_scheme     calc
_refine_ls_weighting_details
         'calc w=1/[\s^2^(Fo^2^)+(0.0429P)^2^+0.2995P] where P=(Fo^2^+2Fc^2^)/3'
_atom_sites_solution_hydrogens     geom
_atom_sites_solution_primary     direct
_atom_sites_solution_secondary     difmap
_refine_ls_shift/su_max     0.000
_refine_ls_shift/su_mean     0.000
_refine_diff_density_max     0.204
_refine_diff_density_min     -0.154
_refine_ls_extinction_method     SHELXL
_refine_ls_extinction_coef     0.0109(16)
_refine_ls_extinction_expression
                                  'Fc^*^=kFc[1+0.001xFc^2^\l^3^/sin(2\q)]^-1/4^'
loop_
    _atom_type_symbol
    _atom_type_description
    _atom_type_scat_dispersion_real
    _atom_type_scat_dispersion_imag
    _atom_type_scat_source
    'C' 'C' 0.0033 0.0016
                         'International Tables Vol C Tables 4.2.6.8 and 6.1.1.4'
    'H' 'H' 0.0000 0.0000
                         'International Tables Vol C Tables 4.2.6.8 and 6.1.1.4'
    'N' 'N' 0.0061 0.0033
                         'International Tables Vol C Tables 4.2.6.8 and 6.1.1.4'
    'O' 'O' 0.0106 0.0060
                         'International Tables Vol C Tables 4.2.6.8 and 6.1.1.4'
_computing_data_collection     'SMART (Bruker, 1998)'
_computing_cell_refinement     'SAINT (Bruker, 1998)'
_computing_data_reduction     'SAINT (Bruker, 1998)'
_computing_structure_solution     'SHELXS97 (Sheldrick, 2008)'
_computing_structure_refinement     'SHELXL97 (Sheldrick, 2008)'
_computing_molecular_graphics     'SHELXTL (Sheldrick, 2008)'
_computing_publication_material     'SHELXTL (Sheldrick, 2008)'
loop_
    _atom_site_type_symbol
    _atom_site_label
    _atom_site_fract_x
    _atom_site_fract_y
    _atom_site_fract_z
    _atom_site_U_iso_or_equiv
    _atom_site_adp_type
    _atom_site_calc_flag
    _atom_site_refinement_flags
    _atom_site_occupancy
    _atom_site_disorder_assembly
    _atom_site_disorder_group
    O O1 0.43862(18) 0.76646(13) -0.03904(8) 0.0587(4) Uani d . 1 . .
    H H1 0.5030 0.7086 -0.0529 0.088 Uiso calc R 1 . .
    O O3 0.24781(18) 0.61838(14) 0.08451(11) 0.0777(5) Uani d . 1 . .
    O O2 0.33771(17) 0.41072(13) 0.06150(9) 0.0600(4) Uani d . 1 . .
    O O4 0.08440(17) 1.35614(13) -0.05919(8) 0.0593(4) Uani d . 1 . .
    H H1W 0.1378 1.4036 -0.0243 0.089 Uiso d R 1 . .
    H H2W -0.0162 1.3770 -0.0610 0.089 Uiso d R 1 . .
    N N1 0.25223(18) 0.90693(15) 0.05447(9) 0.0435(4) Uani d . 1 . .
    H H1D 0.2938 0.8251 0.0545 0.052 Uiso d R 1 . .
    N N2 0.17344(18) 1.11013(14) 0.01783(9) 0.0411(4) Uani d . 1 . .
    H H2D 0.1545 1.1834 -0.0103 0.049 Uiso d R 1 . .
    C C1 0.4058(2) 0.86127(18) -0.09630(11) 0.0425(4) Uani d . 1 . .
    C C2 0.3119(2) 0.97773(17) -0.08056(10) 0.0385(4) Uani d . 1 . .
    C C3 0.2787(2) 1.07700(19) -0.13939(11) 0.0467(5) Uani d . 1 . .
    H H3 0.2185 1.1555 -0.1293 0.056 Uiso calc R 1 . .
    C C4 0.3333(3) 1.0612(2) -0.21208(12) 0.0546(5) Uani d . 1 . .
    H H4 0.3099 1.1282 -0.2507 0.066 Uiso calc R 1 . .
    C C5 0.4233(3) 0.9446(2) -0.22712(12) 0.0562(6) Uani d . 1 . .
    H H5 0.4589 0.9326 -0.2764 0.067 Uiso calc R 1 . .
    C C6 0.4602(2) 0.8466(2) -0.17006(12) 0.0521(5) Uani d . 1 . .
    H H6 0.5223 0.7695 -0.1807 0.063 Uiso calc R 1 . .
    C C7 0.2492(2) 0.99653(17) -0.00505(10) 0.0388(4) Uani d . 1 . .
    C C8 0.1793(2) 0.96438(19) 0.11599(11) 0.0444(5) Uani d . 1 . .
    C C9 0.1301(2) 1.09338(18) 0.09268(11) 0.0429(5) Uani d . 1 . .
    C C10 0.1708(3) 0.8898(2) 0.19128(12) 0.0630(6) Uani d . 1 . .
    H H10A 0.2175 0.7991 0.1880 0.095 Uiso calc PR 0.50 . .
    H H10B 0.0578 0.8818 0.2013 0.095 Uiso calc PR 0.50 . .
    H H10C 0.2314 0.9405 0.2332 0.095 Uiso calc PR 0.50 . .
    H H10D 0.1203 0.9485 0.2270 0.095 Uiso calc PR 0.50 . .
    H H10E 0.2800 0.8658 0.2137 0.095 Uiso calc PR 0.50 . .
    H H10F 0.1064 0.8071 0.1818 0.095 Uiso calc PR 0.50 . .
    C C11 0.0489(3) 1.2060(2) 0.13390(12) 0.0574(6) Uani d . 1 . .
    H H11A 0.0308 1.2846 0.0997 0.086 Uiso calc PR 0.50 . .
    H H11B 0.1186 1.2325 0.1803 0.086 Uiso calc PR 0.50 . .
    H H11C -0.0547 1.1735 0.1482 0.086 Uiso calc PR 0.50 . .
    H H11D 0.0323 1.1758 0.1858 0.086 Uiso calc PR 0.50 . .
    H H11E -0.0555 1.2279 0.1052 0.086 Uiso calc PR 0.50 . .
    H H11F 0.1178 1.2869 0.1373 0.086 Uiso calc PR 0.50 . .
    C C12 0.3592(2) 0.53088(18) 0.08843(11) 0.0448(5) Uani d . 1 . .
    C C13 0.5261(3) 0.5695(2) 0.12663(14) 0.0641(6) Uani d . 1 . .
    H H13F 0.6052 0.5599 0.0895 0.096 Uiso calc PR 0.50 . .
    H H13E 0.5559 0.5097 0.1707 0.096 Uiso calc PR 0.50 . .
    H H13D 0.5248 0.6638 0.1443 0.096 Uiso calc PR 0.50 . .
    H H13C 0.5187 0.5957 0.1802 0.096 Uiso calc PR 0.50 . .
    H H13B 0.5680 0.6459 0.0990 0.096 Uiso calc PR 0.50 . .
    H H13A 0.5991 0.4918 0.1253 0.096 Uiso calc PR 0.50 . .
loop_
    _atom_site_aniso_label
    _atom_site_aniso_U_11
    _atom_site_aniso_U_22
    _atom_site_aniso_U_33
    _atom_site_aniso_U_12
    _atom_site_aniso_U_13
    _atom_site_aniso_U_23
    O1 0.0687(10) 0.0470(8) 0.0630(9) 0.0195(7) 0.0194(8) 0.0032(7)
    O3 0.0517(9) 0.0506(9) 0.1328(15) 0.0125(7) 0.0196(10) 0.0043(9)
    O2 0.0515(9) 0.0434(8) 0.0842(11) 0.0017(6) 0.0039(7) -0.0110(7)
    O4 0.0526(8) 0.0550(8) 0.0698(10) 0.0083(7) 0.0045(7) -0.0070(7)
    N1 0.0426(9) 0.0386(8) 0.0498(10) 0.0050(7) 0.0073(7) 0.0003(7)
    N2 0.0427(9) 0.0363(8) 0.0449(9) 0.0021(7) 0.0073(7) -0.0021(7)
    C1 0.0399(10) 0.0394(10) 0.0482(11) -0.0008(8) 0.0054(9) -0.0036(8)
    C2 0.0358(10) 0.0358(9) 0.0443(11) -0.0021(7) 0.0061(8) -0.0057(8)
    C3 0.0444(11) 0.0444(11) 0.0513(12) 0.0015(8) 0.0054(9) -0.0031(9)
    C4 0.0615(13) 0.0566(12) 0.0460(12) -0.0016(10) 0.0074(10) 0.0015(9)
    C5 0.0599(13) 0.0641(13) 0.0463(12) -0.0030(11) 0.0128(10) -0.0110(10)
    C6 0.0529(12) 0.0492(11) 0.0558(13) 0.0038(9) 0.0130(10) -0.0116(10)
    C7 0.0350(10) 0.0362(9) 0.0451(11) 0.0007(7) 0.0044(8) -0.0042(8)
    C8 0.0411(11) 0.0474(11) 0.0455(11) -0.0026(8) 0.0078(9) -0.0026(9)
    C9 0.0387(10) 0.0456(11) 0.0452(11) -0.0028(8) 0.0080(8) -0.0074(8)
    C10 0.0687(15) 0.0692(14) 0.0525(13) 0.0011(11) 0.0132(11) 0.0092(10)
    C11 0.0586(13) 0.0541(12) 0.0624(13) -0.0034(10) 0.0197(11) -0.0159(10)
    C12 0.0430(11) 0.0398(11) 0.0532(12) 0.0012(9) 0.0117(9) 0.0049(9)
    C13 0.0551(14) 0.0678(14) 0.0682(15) -0.0103(11) 0.0010(11) -0.0017(12)
_geom_special_details
;
All e.s.d.'s (except the e.s.d. in the dihedral angle between two l.s. planes)
are estimated using the full covariance matrix. The cell e.s.d.'s are taken
into account individually in the estimation of e.s.d.'s in distances, angles
and torsion angles; correlations between e.s.d.'s in cell parameters are only
used when they are defined by crystal symmetry. An approximate (isotropic)
treatment of cell e.s.d.'s is used for estimating e.s.d.'s involving l.s.
planes.
;
loop_
    _geom_bond_atom_site_label_1
    _geom_bond_atom_site_label_2
    _geom_bond_site_symmetry_2
    _geom_bond_distance
    _geom_bond_publ_flag
    O1 C1 . 1.347(2) ?
    O1 H1 . 0.8200 ?
    O3 C12 . 1.238(2) ?
    O2 C12 . 1.254(2) ?
    O4 H1W . 0.8364 ?
    O4 H2W . 0.8428 ?
    N1 C7 . 1.336(2) ?
    N1 C8 . 1.383(2) ?
    N1 H1D . 0.8600 ?
    N2 C7 . 1.339(2) ?
    N2 C9 . 1.378(2) ?
    N2 H2D . 0.8600 ?
    C1 C6 . 1.393(3) ?
    C1 C2 . 1.404(2) ?
    C2 C3 . 1.396(2) ?
    C2 C7 . 1.455(2) ?
    C3 C4 . 1.377(3) ?
    C3 H3 . 0.9300 ?
    C4 C5 . 1.384(3) ?
    C4 H4 . 0.9300 ?
    C5 C6 . 1.370(3) ?
    C5 H5 . 0.9300 ?
    C6 H6 . 0.9300 ?
    C8 C9 . 1.355(2) ?
    C8 C10 . 1.486(3) ?
    C9 C11 . 1.492(2) ?
    C10 H10A . 0.9600 ?
    C10 H10B . 0.9600 ?
    C10 H10C . 0.9600 ?
    C10 H10D . 0.9600 ?
    C10 H10E . 0.9600 ?
    C10 H10F . 0.9600 ?
    C11 H11A . 0.9600 ?
    C11 H11B . 0.9600 ?
    C11 H11C . 0.9600 ?
    C11 H11D . 0.9600 ?
    C11 H11E . 0.9600 ?
    C11 H11F . 0.9600 ?
    C12 C13 . 1.493(3) ?
    C13 H13F . 0.9600 ?
    C13 H13E . 0.9600 ?
    C13 H13D . 0.9600 ?
    C13 H13C . 0.9600 ?
    C13 H13B . 0.9600 ?
    C13 H13A . 0.9600 ?
loop_
    _geom_angle_atom_site_label_1
    _geom_angle_atom_site_label_2
    _geom_angle_atom_site_label_3
    _geom_angle_site_symmetry_1
    _geom_angle_site_symmetry_3
    _geom_angle
    _geom_angle_publ_flag
    C1 O1 H1 . . 109.5 ?
    H1W O4 H2W . . 108.9 ?
    C7 N1 C8 . . 110.46(14) ?
    C7 N1 H1D . . 124.7 ?
    C8 N1 H1D . . 124.8 ?
    C7 N2 C9 . . 110.57(14) ?
    C7 N2 H2D . . 124.7 ?
    C9 N2 H2D . . 124.7 ?
    O1 C1 C6 . . 122.33(16) ?
    O1 C1 C2 . . 118.22(16) ?
    C6 C1 C2 . . 119.44(17) ?
    C3 C2 C1 . . 118.52(16) ?
    C3 C2 C7 . . 119.85(15) ?
    C1 C2 C7 . . 121.63(16) ?
    C4 C3 C2 . . 121.41(18) ?
    C4 C3 H3 . . 119.3 ?
    C2 C3 H3 . . 119.3 ?
    C3 C4 C5 . . 119.36(19) ?
    C3 C4 H4 . . 120.3 ?
    C5 C4 H4 . . 120.3 ?
    C6 C5 C4 . . 120.52(18) ?
    C6 C5 H5 . . 119.7 ?
    C4 C5 H5 . . 119.7 ?
    C5 C6 C1 . . 120.73(18) ?
    C5 C6 H6 . . 119.6 ?
    C1 C6 H6 . . 119.6 ?
    N1 C7 N2 . . 106.06(15) ?
    N1 C7 C2 . . 128.32(15) ?
    N2 C7 C2 . . 125.61(16) ?
    C9 C8 N1 . . 106.41(15) ?
    C9 C8 C10 . . 131.30(17) ?
    N1 C8 C10 . . 122.25(16) ?
    C8 C9 N2 . . 106.49(15) ?
    C8 C9 C11 . . 131.55(17) ?
    N2 C9 C11 . . 121.95(17) ?
    C8 C10 H10A . . 109.5 ?
    C8 C10 H10B . . 109.5 ?
    H10A C10 H10B . . 109.5 ?
    C8 C10 H10C . . 109.5 ?
    H10A C10 H10C . . 109.5 ?
    H10B C10 H10C . . 109.5 ?
    C8 C10 H10D . . 109.5 ?
    H10A C10 H10D . . 141.1 ?
    H10B C10 H10D . . 56.3 ?
    H10C C10 H10D . . 56.3 ?
    C8 C10 H10E . . 109.5 ?
    H10A C10 H10E . . 56.3 ?
    H10B C10 H10E . . 141.1 ?
    H10C C10 H10E . . 56.3 ?
    H10D C10 H10E . . 109.5 ?
    C8 C10 H10F . . 109.5 ?
    H10A C10 H10F . . 56.3 ?
    H10B C10 H10F . . 56.3 ?
    H10C C10 H10F . . 141.1 ?
    H10D C10 H10F . . 109.5 ?
    H10E C10 H10F . . 109.5 ?
    C9 C11 H11A . . 109.5 ?
    C9 C11 H11B . . 109.5 ?
    H11A C11 H11B . . 109.5 ?
    C9 C11 H11C . . 109.5 ?
    H11A C11 H11C . . 109.5 ?
    H11B C11 H11C . . 109.5 ?
    C9 C11 H11D . . 109.5 ?
    H11A C11 H11D . . 141.1 ?
    H11B C11 H11D . . 56.3 ?
    H11C C11 H11D . . 56.3 ?
    C9 C11 H11E . . 109.5 ?
    H11A C11 H11E . . 56.3 ?
    H11B C11 H11E . . 141.1 ?
    H11C C11 H11E . . 56.3 ?
    H11D C11 H11E . . 109.5 ?
    C9 C11 H11F . . 109.5 ?
    H11A C11 H11F . . 56.3 ?
    H11B C11 H11F . . 56.3 ?
    H11C C11 H11F . . 141.1 ?
    H11D C11 H11F . . 109.5 ?
    H11E C11 H11F . . 109.5 ?
    O3 C12 O2 . . 122.65(19) ?
    O3 C12 C13 . . 118.89(18) ?
    O2 C12 C13 . . 118.46(17) ?
    C12 C13 H13F . . 109.5 ?
    C12 C13 H13E . . 109.5 ?
    H13F C13 H13E . . 109.5 ?
    C12 C13 H13D . . 109.5 ?
    H13F C13 H13D . . 109.5 ?
    H13E C13 H13D . . 109.5 ?
    C12 C13 H13C . . 109.5 ?
    H13F C13 H13C . . 141.1 ?
    H13E C13 H13C . . 56.3 ?
    H13D C13 H13C . . 56.3 ?
    C12 C13 H13B . . 109.5 ?
    H13F C13 H13B . . 56.3 ?
    H13E C13 H13B . . 141.1 ?
    H13D C13 H13B . . 56.3 ?
    H13C C13 H13B . . 109.5 ?
    C12 C13 H13A . . 109.5 ?
    H13F C13 H13A . . 56.3 ?
    H13E C13 H13A . . 56.3 ?
    H13D C13 H13A . . 141.1 ?
    H13C C13 H13A . . 109.5 ?
    H13B C13 H13A . . 109.5 ?
loop_
    _geom_torsion_atom_site_label_1
    _geom_torsion_atom_site_label_2
    _geom_torsion_atom_site_label_3
    _geom_torsion_atom_site_label_4
    _geom_torsion_site_symmetry_1
    _geom_torsion_site_symmetry_2
    _geom_torsion_site_symmetry_3
    _geom_torsion_site_symmetry_4
    _geom_torsion
    _geom_torsion_publ_flag
    O1 C1 C2 C3 . . . . 179.44(16) ?
    C6 C1 C2 C3 . . . . -1.2(3) ?
    O1 C1 C2 C7 . . . . -0.6(3) ?
    C6 C1 C2 C7 . . . . 178.69(16) ?
    C1 C2 C3 C4 . . . . 1.3(3) ?
    C7 C2 C3 C4 . . . . -178.65(17) ?
    C2 C3 C4 C5 . . . . -0.2(3) ?
    C3 C4 C5 C6 . . . . -1.0(3) ?
    C4 C5 C6 C1 . . . . 1.1(3) ?
    O1 C1 C6 C5 . . . . 179.40(18) ?
    C2 C1 C6 C5 . . . . 0.1(3) ?
    C8 N1 C7 N2 . . . . -0.59(19) ?
    C8 N1 C7 C2 . . . . -179.82(17) ?
    C9 N2 C7 N1 . . . . 0.82(19) ?
    C9 N2 C7 C2 . . . . -179.93(16) ?
    C3 C2 C7 N1 . . . . 171.82(17) ?
    C1 C2 C7 N1 . . . . -8.1(3) ?
    C3 C2 C7 N2 . . . . -7.3(3) ?
    C1 C2 C7 N2 . . . . 172.81(16) ?
    C7 N1 C8 C9 . . . . 0.1(2) ?
    C7 N1 C8 C10 . . . . -177.72(17) ?
    N1 C8 C9 N2 . . . . 0.34(19) ?
    C10 C8 C9 N2 . . . . 177.9(2) ?
    N1 C8 C9 C11 . . . . -178.04(19) ?
    C10 C8 C9 C11 . . . . -0.4(4) ?
    C7 N2 C9 C8 . . . . -0.7(2) ?
    C7 N2 C9 C11 . . . . 177.84(17) ?
loop_
    _geom_hbond_atom_site_label_D
    _geom_hbond_atom_site_label_H
    _geom_hbond_atom_site_label_A
    _geom_hbond_site_symmetry_A
    _geom_hbond_distance_DH
    _geom_hbond_distance_HA
    _geom_hbond_distance_DA
    _geom_hbond_angle_DHA
    _geom_hbond_publ_flag
    N2 H2D O4 . 0.86 1.93 2.7747(19) 169.3 yes
    N1 H1D O1 . 0.86 2.17 2.6956(19) 119.1 yes
    N1 H1D O3 . 0.86 2.10 2.834(2) 142.3 yes
    O4 H2W O3 3_575 0.84 1.89 2.710(2) 164.0 yes
    O4 H1W O2 1_565 0.84 2.07 2.808(2) 146.3 yes
    O1 H1 O2 3_665 0.82 1.76 2.5624(18) 167.4 yes
