# Supplementary material for: 2-(2-Hydroxyphenyl)-4,5-dimethyl-1H-imidazol-3-ium acetate monohydrate
Source: Acta Crystallogr Sect E Struct Rep Online. 2008 Sep 17;64(Pt 10):o1949. doi: 10.1107/S1600536808028626 (PMC2959391; doi:10.1107/S1600536808028626)
Supplement: Supplementary file 2 [file e-64-o1949-Isup2.hkl]

# 
# h,k,l, Fc-squared, Fo-squared, sigma(Fo-squared) and status flag 
# 
data_I
_shelx_title ' B in P2(1)/n' 
_shelx_refln_list_code          4 
_shelx_F_calc_maximum      149.12 
_exptl_crystal_F_000       568.00 
_reflns_d_resolution_high  0.8255 
 
loop_ 
 _symmetry_equiv_pos_as_xyz 
 'x, y, z' 
 '-x+1/2, y+1/2, -z+1/2' 
 '-x, -y, -z' 
 'x-1/2, -y-1/2, z-1/2' 
 
_cell_length_a     8.1655 
_cell_length_b     9.6542 
_cell_length_c    17.1405 
_cell_angle_alpha  90.000 
_cell_angle_beta   96.374 
_cell_angle_gamma  90.000 
 
_shelx_F_squared_multiplier     1.000 
 
loop_ 
 _refln_index_h 
 _refln_index_k 
 _refln_index_l 
 _refln_F_squared_calc 
 _refln_F_squared_meas 
 _refln_F_squared_sigma 
 _refln_observed_status 
   2   0   0     2513.73     2573.16     28.62 o 
   4   0   0       20.11       13.25      5.60 o 
   6   0   0       35.09       45.56      4.10 o 
   8   0   0       15.95       20.18      5.42 o 
   1   1   0      144.01      129.57      3.85 o 
   2   1   0     3669.28     3545.08     27.05 o 
   3   1   0     1117.64     1065.44     10.84 o 
   4   1   0     2344.58     2274.43     20.62 o 
   5   1   0      119.34      112.13      4.84 o 
   6   1   0       17.77       17.55      1.96 o 
   7   1   0      533.88      536.51      9.65 o 
   8   1   0        8.98       10.71      4.73 o 
   9   1   0       33.35       24.37      6.61 o 
   0   2   0     8613.59     8222.49     81.44 o 
   1   2   0      301.91      270.53      3.48 o 
   2   2   0     7999.90     7972.98     58.45 o 
   3   2   0     2708.56     2732.80     20.39 o 
   4   2   0       14.25        9.03      1.11 o 
   5   2   0      187.78      202.50      6.07 o 
   6   2   0      179.10      182.62      6.22 o 
   7   2   0       16.49        9.25      2.37 o 
   8   2   0       19.48       15.04      3.13 o 
   9   2   0       27.12       19.33      4.50 o 
   1   3   0      700.10      653.08      7.39 o 
   2   3   0      130.94      134.56      2.94 o 
   3   3   0      242.82      227.39      8.48 o 
   4   3   0      135.59      158.08      3.36 o 
   5   3   0      255.25      269.95      6.27 o 
   6   3   0      305.05      289.27      7.03 o 
   7   3   0        1.52        1.21      1.96 o 
   8   3   0       29.46       32.77      7.69 o 
   9   3   0        2.52        1.33      2.73 o 
   0   4   0     3269.94     3228.17     33.91 o 
   1   4   0        7.40        7.37      0.76 o 
   2   4   0      463.55      436.14      9.95 o 
   3   4   0       60.53       64.98      2.60 o 
   4   4   0        5.04        3.05      1.22 o 
   5   4   0       17.90       17.50      2.37 o 
   6   4   0       14.56        9.18      2.34 o 
   7   4   0       37.26       47.21      4.73 o 
   8   4   0       18.54       18.90      3.46 o 
   9   4   0        2.22        0.36      2.79 o 
   1   5   0      115.30      109.10      4.51 o 
   2   5   0      220.50      252.46      8.15 o 
   3   5   0      283.40      317.04      6.42 o 
   4   5   0       17.87       14.83      2.00 o 
   5   5   0       66.22       62.23      3.75 o 
   6   5   0       31.58       29.58      3.81 o 
   7   5   0       59.00       49.59      4.91 o 
   8   5   0        0.50        3.00      2.54 o 
   0   6   0      917.67      919.28     13.03 o 
   1   6   0       46.11       48.38      2.05 o 
   2   6   0      135.80      137.37      5.32 o 
   3   6   0      280.78      277.86      6.59 o 
   4   6   0        1.76        1.27      1.35 o 
   5   6   0       12.36        6.89      2.29 o 
   6   6   0       33.19       41.88      4.65 o 
   7   6   0       21.45       13.83      5.09 o 
   8   6   0        2.91       -0.70      2.53 o 
   1   7   0      267.98      280.55      7.06 o 
   2   7   0        1.64        0.92      1.17 o 
   3   7   0        7.70        7.95      1.63 o 
   4   7   0        6.66        6.04      1.76 o 
   5   7   0       33.21       24.71      4.15 o 
   6   7   0        5.95        1.71      2.64 o 
   7   7   0        3.63        3.82      2.69 o 
   0   8   0      150.38      148.26      7.54 o 
   1   8   0       51.74       50.14      3.07 o 
   2   8   0       74.63       75.85      3.67 o 
   3   8   0       34.12       33.06      2.86 o 
   4   8   0        0.87       -0.63      1.56 o 
   5   8   0        7.80       11.45      2.96 o 
   6   8   0       45.21       38.61      4.81 o 
   7   8   0        4.83        2.36      2.85 o 
   1   9   0       42.96       47.80      6.64 o 
   2   9   0      204.61      210.40      5.92 o 
   3   9   0       55.56       52.17      4.05 o 
   4   9   0        0.00        1.82      2.23 o 
   5   9   0        0.30       -1.03      2.12 o 
   6   9   0        4.25        4.51      3.03 o 
   0  10   0       18.28        7.95      3.42 o 
   1  10   0        4.02        5.48      2.32 o 
   2  10   0      180.84      203.87      7.28 o 
   3  10   0        3.17        0.12      2.82 o 
   4  10   0       32.45       30.60      4.47 o 
   5  10   0        0.16       -0.96      2.54 o 
   1  11   0       74.40       75.82      5.38 o 
   2  11   0       12.08       14.18      6.27 o 
   3  11   0        0.46       -1.87      3.49 o 
  -7   0   1        0.51        1.79      1.89 o 
  -5   0   1      810.02      810.22     21.38 o 
  -3   0   1     2188.79     2172.45     26.65 o 
  -1   0   1      331.76      323.37      5.04 o 
   1   0   1     1913.97     1852.69     28.42 o 
   3   0   1      655.43      623.11     10.46 o 
   5   0   1      153.63      156.92      5.98 o 
   7   0   1       13.35       14.62      3.02 o 
  -9   1   1        9.11       16.42      4.35 o 
  -8   1   1        2.30        3.22      1.80 o 
  -7   1   1       17.52       13.22      2.15 o 
  -6   1   1        0.36        1.05      1.03 o 
  -5   1   1      807.84      833.67     15.66 o 
  -4   1   1       26.12       23.00      1.79 o 
  -3   1   1      263.47      250.90      4.38 o 
  -2   1   1     1227.13     1270.62     12.01 o 
  -1   1   1      282.39      273.05      3.51 o 
   0   1   1     4486.41     3975.36     41.11 o 
   1   1   1      494.46      471.63      7.89 o 
   2   1   1    22236.60    23357.55    218.64 o 
   3   1   1      300.36      332.32      5.01 o 
   4   1   1     1078.22     1056.64     11.63 o 
   5   1   1      269.12      259.08      5.45 o 
   6   1   1       22.12       26.86      2.39 o 
   7   1   1      108.23       93.17      4.96 o 
   8   1   1       14.87       17.03      5.24 o 
   9   1   1        0.18        1.88      4.13 o 
  -9   2   1        2.71        7.01      2.77 o 
  -8   2   1       30.62       35.40      4.20 o 
  -7   2   1       28.11       31.19      3.06 o 
  -6   2   1      276.30      297.56      6.99 o 
  -5   2   1      250.14      235.72      4.76 o 
  -4   2   1      122.02      114.74      2.96 o 
  -3   2   1      125.85      126.76      2.67 o 
  -2   2   1      814.61      796.89      8.86 o 
  -1   2   1      215.42      203.07      2.93 o 
   0   2   1     1030.05      980.05      7.71 o 
   1   2   1       18.53       17.18      1.17 o 
   2   2   1    10064.62    10252.06     73.94 o 
   3   2   1      357.79      355.11      5.17 o 
   4   2   1       36.44       25.44      1.78 o 
   5   2   1       13.46       14.57      2.50 o 
   6   2   1      117.82      109.82      4.35 o 
   7   2   1        0.00       -1.55      1.95 o 
   8   2   1       84.30       98.43      6.34 o 
   9   2   1        3.84        2.36      3.49 o 
  -9   3   1       30.21       20.22      5.68 o 
  -8   3   1        0.08       -1.99      1.90 o 
  -7   3   1       32.46       30.13      4.79 o 
  -6   3   1      136.94      142.38      6.80 o 
  -5   3   1      440.93      450.95      8.32 o 
  -4   3   1       48.67       49.83      2.32 o 
  -3   3   1     1245.98     1262.67     13.78 o 
  -2   3   1     1492.66     1531.99     15.64 o 
  -1   3   1      348.01      347.91      5.91 o 
   0   3   1       29.28       50.78      2.06 o 
   1   3   1        6.74        6.44      0.90 o 
   2   3   1      728.02      743.95      7.82 o 
   3   3   1     1329.06     1412.99     14.67 o 
   4   3   1     1187.66     1251.47     11.93 o 
   5   3   1      109.61      105.26      4.02 o 
   6   3   1       19.98       25.29      6.06 o 
   7   3   1      197.58      203.12     11.17 o 
   8   3   1        0.15       -1.97      2.05 o 
   9   3   1        3.88        3.34      6.02 o 
  -9   4   1        1.24        2.63      2.88 o 
  -8   4   1        9.33        6.92      2.82 o 
  -7   4   1        4.63        0.06      1.82 o 
  -6   4   1        2.03        0.45      1.44 o 
  -5   4   1       52.18       47.68      3.24 o 
  -4   4   1        2.17        1.79      1.11 o 
  -3   4   1      985.92      994.39     10.68 o 
  -2   4   1       72.83       59.46      2.28 o 
  -1   4   1     1587.12     1551.16     11.81 o 
   0   4   1      599.34      594.54      6.03 o 
   1   4   1      145.92      118.08      2.33 o 
   2   4   1      363.17      361.00      5.44 o 
   3   4   1       16.28       10.37      1.33 o 
   4   4   1       94.04      103.19      4.91 o 
   5   4   1        0.28        1.32      1.21 o 
   6   4   1       36.36       52.86      4.72 o 
   7   4   1        0.01        1.38      1.95 o 
   8   4   1       20.55       17.42      3.74 o 
   9   4   1        9.35        7.59      3.38 o 
  -8   5   1        2.45        0.89      2.33 o 
  -7   5   1       25.86       20.98      3.55 o 
  -6   5   1        6.52        5.23      3.44 o 
  -5   5   1       13.53       13.27      2.17 o 
  -4   5   1      472.21      510.65      9.99 o 
  -3   5   1      132.06      127.23      3.62 o 
  -2   5   1       42.75       48.61      2.41 o 
  -1   5   1      527.52      526.18      5.99 o 
   0   5   1      346.90      335.29      5.26 o 
   1   5   1       14.39        7.55      1.17 o 
   2   5   1      218.54      224.02      7.18 o 
   3   5   1      108.98      108.45      4.92 o 
   4   5   1       12.09       20.98      2.26 o 
   5   5   1       10.22        6.79      2.13 o 
   6   5   1       40.87       49.27      4.60 o 
   7   5   1        0.22       -0.73      1.90 o 
   8   5   1       17.97       14.85      3.95 o 
  -8   6   1        0.15        1.41      2.64 o 
  -7   6   1       11.51        8.12      3.52 o 
  -6   6   1       26.18       27.23      3.82 o 
  -5   6   1        1.41        2.75      1.69 o 
  -4   6   1      241.48      220.53      6.25 o 
  -3   6   1       16.67       24.13      2.16 o 
  -2   6   1      243.86      268.67      5.44 o 
  -1   6   1        8.84        3.91      0.91 o 
   0   6   1        0.00        0.17      0.79 o 
   1   6   1      229.15      239.86      4.14 o 
   2   6   1        3.44        0.65      1.00 o 
   3   6   1       48.24       46.79      2.96 o 
   4   6   1      184.99      206.37      7.24 o 
   5   6   1        3.74        5.10      2.13 o 
   6   6   1       67.76       66.22      5.49 o 
   7   6   1       19.82       25.92      3.94 o 
   8   6   1       10.66       13.04      3.50 o 
  -7   7   1      119.58      126.51      9.20 o 
  -6   7   1       35.79       35.84      4.37 o 
  -5   7   1      451.52      458.31     12.06 o 
  -4   7   1       14.50       17.94      2.20 o 
  -3   7   1        3.69        2.89      1.37 o 
  -2   7   1       48.75       51.89      3.37 o 
  -1   7   1      115.27      114.50      3.84 o 
   0   7   1       30.08       33.96      2.01 o 
   1   7   1       87.17       80.02      6.74 o 
   2   7   1        0.53       -0.12      1.02 o 
   3   7   1       23.21       23.34      2.22 o 
   4   7   1       33.00       37.74      5.19 o 
   5   7   1      334.82      368.64     10.76 o 
   6   7   1       33.00       36.74      4.54 o 
   7   7   1       40.34       39.83      5.54 o 
  -7   8   1        6.24        3.26      2.84 o 
  -6   8   1       11.10        9.96      3.02 o 
  -5   8   1       24.17       21.75      3.65 o 
  -4   8   1        5.01        2.43      2.08 o 
  -3   8   1       83.43       77.48      3.83 o 
  -2   8   1      189.50      187.71      5.22 o 
  -1   8   1       45.22       36.82      2.74 o 
   0   8   1       88.30       93.84      7.45 o 
   1   8   1       36.10       27.51      2.44 o 
   2   8   1      359.50      349.01      7.12 o 
   3   8   1        0.10        2.69      1.68 o 
   4   8   1        0.98       -0.23      1.72 o 
   5   8   1       14.05       11.96      3.08 o 
   6   8   1        0.14        0.84      2.44 o 
   7   8   1        0.92        4.34      3.74 o 
  -6   9   1        1.92        2.04      2.89 o 
  -5   9   1       42.65       40.75      5.95 o 
  -4   9   1        0.02       -1.18      1.96 o 
  -3   9   1       24.05       26.44      3.75 o 
  -2   9   1        0.20        0.10      1.52 o 
  -1   9   1       37.29       41.69      3.79 o 
   0   9   1      134.84      141.90      5.92 o 
   1   9   1      567.27      556.48     11.03 o 
   2   9   1        1.74        3.50      1.68 o 
   3   9   1       18.52       14.87      2.61 o 
   4   9   1        3.21        3.96      2.07 o 
   5   9   1       14.23       12.19      3.25 o 
   6   9   1        0.03        4.68      2.90 o 
  -5  10   1        0.84       -0.99      2.72 o 
  -4  10   1        0.40        0.97      2.53 o 
  -3  10   1       23.14       30.25      5.48 o 
  -2  10   1       18.17       19.36      3.18 o 
  -1  10   1      157.03      159.14      6.65 o 
   0  10   1       47.58       46.24      4.11 o 
   1  10   1        3.25        5.92      3.63 o 
   2  10   1       26.28       25.34      5.88 o 
   3  10   1       40.59       32.45      5.22 o 
   4  10   1        2.41        2.06      2.50 o 
   5  10   1       17.41       13.46      3.63 o 
  -3  11   1        0.53        3.33      3.75 o 
  -2  11   1       88.04       87.72      8.78 o 
  -1  11   1       51.58       62.49      6.58 o 
   0  11   1        8.67        6.42      2.58 o 
   1  11   1       12.30        5.97      4.05 o 
   2  11   1       18.99       15.45      3.74 o 
   3  11   1       75.34       66.47     12.35 o 
  -8   0   2       50.45       42.63      5.18 o 
  -6   0   2      145.94      123.35      6.04 o 
  -4   0   2       91.32       75.11      6.55 o 
  -2   0   2      533.00      516.97     10.15 o 
   0   0   2    12399.13    12697.22    174.78 o 
   2   0   2    14316.58    15445.43    152.90 o 
   4   0   2        2.55        4.41      7.05 o 
   6   0   2      965.34      916.96     28.10 o 
   8   0   2       14.40       13.71      5.20 o 
  -9   1   2       11.79       11.44      3.45 o 
  -8   1   2       13.97       18.16      2.77 o 
  -7   1   2       94.53       90.73      3.88 o 
  -6   1   2        8.36        9.33      1.43 o 
  -5   1   2       30.70       26.85      2.09 o 
  -4   1   2      410.68      398.65      7.88 o 
  -3   1   2       72.68       64.73      3.15 o 
  -2   1   2      157.29      161.46      2.70 o 
  -1   1   2        1.99        6.22      0.64 o 
   0   1   2      104.32      103.41      1.85 o 
   1   1   2     3191.26     3189.50     27.67 o 
   2   1   2    10400.95    10413.37     85.30 o 
   3   1   2     1901.03     2009.22     17.48 o 
   4   1   2      281.62      289.66      6.97 o 
   5   1   2       13.59       12.38      1.57 o 
   6   1   2       32.00       27.48      2.55 o 
   7   1   2       17.98       17.55      2.68 o 
   8   1   2       36.64       31.83      6.69 o 
   9   1   2       24.58       16.38      5.54 o 
  -9   2   2        0.00        1.65      2.41 o 
  -8   2   2       19.62       13.10      2.89 o 
  -7   2   2       32.80       31.04      3.08 o 
  -6   2   2      123.80      131.29      4.80 o 
  -5   2   2        3.52        6.72      1.18 o 
  -4   2   2      209.60      216.08      4.13 o 
  -3   2   2      392.25      362.58      4.95 o 
  -2   2   2     1594.37     1458.48     11.90 o 
  -1   2   2       35.19       27.81      1.00 o 
   0   2   2        8.43        9.58      0.70 o 
   1   2   2      209.84      182.86      2.92 o 
   2   2   2     2580.53     2619.15     20.88 o 
   3   2   2      560.51      571.15      9.59 o 
   4   2   2     1067.56     1081.58     11.84 o 
   5   2   2       40.40       43.51      2.54 o 
   6   2   2        9.53       11.14      2.05 o 
   7   2   2       19.04       12.83      4.43 o 
   8   2   2       81.51       94.66     10.67 o 
   9   2   2        7.35        5.78      3.77 o 
  -9   3   2        2.37        0.36      2.39 o 
  -8   3   2        6.30        1.77      2.51 o 
  -7   3   2       18.73       17.18      2.58 o 
  -6   3   2      203.19      192.96      5.82 o 
  -5   3   2       10.98       15.89      2.00 o 
  -4   3   2       59.03       60.63      3.06 o 
  -3   3   2       15.88        7.68      0.89 o 
  -2   3   2        8.18        4.19      0.81 o 
  -1   3   2      197.11      218.03      2.98 o 
   0   3   2     5138.47     4930.93     30.18 o 
   1   3   2      903.54      806.27      8.11 o 
   2   3   2      428.53      407.52      6.31 o 
   3   3   2       77.83       83.97      2.20 o 
   4   3   2     2997.11     2977.33     23.13 o 
   5   3   2      455.95      459.95     20.37 o 
   6   3   2       16.85       15.91      2.72 o 
   7   3   2        3.29        3.28      2.11 o 
   8   3   2        0.00       -0.76      2.16 o 
   9   3   2        0.04        2.95      4.31 o 
  -9   4   2       34.95       24.17      4.13 o 
  -8   4   2        2.12        0.73      2.22 o 
  -7   4   2        2.02        3.57      2.23 o 
  -6   4   2       62.97       56.31      3.84 o 
  -5   4   2       45.84       58.86      3.50 o 
  -4   4   2       60.55       46.23      2.95 o 
  -3   4   2     1278.84     1340.36     13.03 o 
  -2   4   2      133.56      114.80      3.61 o 
  -1   4   2        1.46       -0.39      0.48 o 
   0   4   2      118.60      106.78      2.33 o 
   1   4   2      316.79      294.64      3.95 o 
   2   4   2       69.51       69.82      2.40 o 
   3   4   2      125.64      114.04      3.56 o 
   4   4   2      101.57      109.08      3.87 o 
   5   4   2       27.19       30.30      3.30 o 
   6   4   2       40.95       31.78      4.02 o 
   7   4   2        4.39        2.81      2.09 o 
   8   4   2        0.63        0.03      2.29 o 
   9   4   2        2.51        8.40      5.33 o 
  -8   5   2       26.91       28.89      4.53 o 
  -7   5   2        0.52        1.69      2.07 o 
  -6   5   2       91.31       98.23      7.44 o 
  -5   5   2        1.22        2.32      1.49 o 
  -4   5   2        8.84       11.38      1.88 o 
  -3   5   2       27.43       28.87      2.47 o 
  -2   5   2        7.48        6.91      1.20 o 
  -1   5   2      162.75      182.86      4.81 o 
   0   5   2       47.91       61.48      2.06 o 
   1   5   2      232.70      231.73      3.78 o 
   2   5   2       25.40       20.61      1.70 o 
   3   5   2      323.37      304.74      7.19 o 
   4   5   2       11.10       10.00      2.10 o 
   5   5   2      156.21      164.93      7.57 o 
   6   5   2        7.31        7.33      4.30 o 
   7   5   2        0.82        1.61      2.07 o 
   8   5   2        7.33        1.96      2.56 o 
  -8   6   2        5.52        2.26      2.80 o 
  -7   6   2       28.38       22.73      3.79 o 
  -6   6   2        7.03       11.49      2.77 o 
  -5   6   2       23.09       18.60      2.77 o 
  -4   6   2        0.27        0.05      1.30 o 
  -3   6   2        7.42        8.46      1.46 o 
  -2   6   2       82.97       80.72      3.41 o 
  -1   6   2       24.41       30.27      1.79 o 
   0   6   2       26.95       29.64      1.79 o 
   1   6   2      326.09      338.76      5.08 o 
   2   6   2       18.51       16.46      1.78 o 
   3   6   2      460.42      439.66     14.52 o 
   4   6   2        9.19        3.61      2.13 o 
   5   6   2        0.47       -0.91      1.83 o 
   6   6   2       12.53       12.02      3.02 o 
   7   6   2      105.70      110.10      7.22 o 
   8   6   2        2.23       -1.27      2.44 o 
  -7   7   2        0.04        0.07      2.40 o 
  -6   7   2       31.98       35.65      4.46 o 
  -5   7   2        5.77        5.86      2.45 o 
  -4   7   2      470.84      430.78      9.42 o 
  -3   7   2       53.48       53.98      4.21 o 
  -2   7   2        3.08        6.71      1.43 o 
  -1   7   2      104.80      107.30      3.71 o 
   0   7   2       14.77       16.46      1.80 o 
   1   7   2       13.91       16.60      2.04 o 
   2   7   2      141.57      142.04      5.87 o 
   3   7   2      153.83      145.48      7.47 o 
   4   7   2      120.28      128.79      5.42 o 
   5   7   2       76.67       77.68      5.83 o 
   6   7   2       71.14       67.35      5.90 o 
   7   7   2        0.00       -1.58      2.44 o 
  -7   8   2        0.40        2.84      3.01 o 
  -6   8   2       77.06       70.22      6.19 o 
  -5   8   2       94.42       89.56      6.36 o 
  -4   8   2        0.01       -0.58      1.60 o 
  -3   8   2      223.13      204.06      5.61 o 
  -2   8   2       17.60       20.71      3.05 o 
  -1   8   2      172.36      162.45      4.78 o 
   0   8   2      489.73      510.38      9.81 o 
   1   8   2      172.96      181.60      5.04 o 
   2   8   2       28.05       27.58      2.94 o 
   3   8   2      233.55      213.88      6.54 o 
   4   8   2        7.45        4.17      1.97 o 
   5   8   2        0.05        0.28      2.04 o 
   6   8   2        8.12        4.73      3.89 o 
   7   8   2        1.48       -2.16      2.58 o 
  -6   9   2       12.97        8.71      3.33 o 
  -5   9   2        1.49        7.74      2.90 o 
  -4   9   2       49.53       55.81      6.41 o 
  -3   9   2        0.04        0.40      1.76 o 
  -2   9   2       59.65       53.57      3.55 o 
  -1   9   2       14.88       10.69      2.34 o 
   0   9   2        1.66        1.25      1.73 o 
   1   9   2       24.57       25.02      3.04 o 
   2   9   2       54.17       46.83      3.82 o 
   3   9   2       32.40       29.99      3.31 o 
   4   9   2       78.86       89.23      5.25 o 
   5   9   2        7.23        4.87      2.83 o 
   6   9   2       17.44        7.37      4.47 o 
  -5  10   2        0.71        4.25      3.08 o 
  -4  10   2       11.00       10.65      3.32 o 
  -3  10   2      234.92      249.67      9.64 o 
  -2  10   2       66.25       59.28      5.60 o 
  -1  10   2       75.41       68.37      4.78 o 
   0  10   2       99.61       90.71      5.98 o 
   1  10   2        0.88        0.60      2.12 o 
   2  10   2       62.92       78.98      6.05 o 
   3  10   2       37.92       37.48      4.67 o 
   4  10   2       23.43       17.61      3.09 o 
  -3  11   2        2.05        0.42      3.62 o 
  -2  11   2        4.35        1.17      3.46 o 
  -1  11   2       23.14       18.08      3.89 o 
   0  11   2        0.11       -0.32      2.14 o 
   1  11   2        1.84        4.04      2.80 o 
   2  11   2       10.92        6.04      3.20 o 
   3  11   2       13.62        8.15      3.41 o 
  -9   0   3      262.47      265.16     16.89 o 
  -7   0   3        7.55        8.34      2.96 o 
  -5   0   3      180.01      184.07      6.87 o 
  -3   0   3     1210.53     1186.46     20.27 o 
  -1   0   3     8119.90     8458.17     85.81 o 
   1   0   3     2199.55     2209.68     34.89 o 
   3   0   3     1477.10     1571.65     23.44 o 
   5   0   3      434.55      441.86     10.30 o 
   7   0   3        1.84       -0.57      2.69 o 
  -9   1   3       13.56       10.71      3.16 o 
  -8   1   3       81.84       85.25     10.38 o 
  -7   1   3        5.53        3.50      1.35 o 
  -6   1   3      183.24      176.05      5.09 o 
  -5   1   3      729.65      708.80     12.13 o 
  -4   1   3       11.37       13.23      1.32 o 
  -3   1   3       23.66       25.31      1.46 o 
  -2   1   3     2541.72     2604.27     18.98 o 
  -1   1   3      744.52      714.77      6.48 o 
   0   1   3     1125.15     1137.01      8.88 o 
   1   1   3       76.72       96.30      3.55 o 
   2   1   3     3712.90     3586.87     32.11 o 
   3   1   3       83.71      103.21      2.65 o 
   4   1   3     1744.45     1740.63     16.64 o 
   5   1   3       60.35       73.80      3.08 o 
   6   1   3        1.10        1.29      1.31 o 
   7   1   3       70.54       71.88     10.17 o 
   8   1   3       40.86       45.60      7.89 o 
   9   1   3        1.31        2.77      4.33 o 
  -9   2   3        2.76        2.90      2.48 o 
  -8   2   3        0.18        1.02      1.81 o 
  -7   2   3       64.15       53.26      3.80 o 
  -6   2   3       46.86       43.95      3.16 o 
  -5   2   3       77.48       75.95      2.91 o 
  -4   2   3     1106.68     1088.47     11.10 o 
  -3   2   3     1279.30     1271.26     11.63 o 
  -2   2   3        3.82        8.11      0.93 o 
  -1   2   3     5384.74     5199.53     34.72 o 
   0   2   3     5147.86     5057.42     30.43 o 
   1   2   3       45.37       49.99      1.76 o 
   2   2   3     1076.16      976.51     11.50 o 
   3   2   3      167.81      170.51      5.06 o 
   4   2   3     3033.42     2996.63     25.58 o 
   5   2   3       38.94       33.34      2.78 o 
   6   2   3       34.91       40.70      3.29 o 
   7   2   3        2.07        6.51      2.80 o 
   8   2   3       14.33       14.36      5.36 o 
   9   2   3        3.33        3.54      5.12 o 
  -9   3   3       55.10       57.51      5.62 o 
  -8   3   3       70.82       68.05      5.43 o 
  -7   3   3       84.08       84.20      4.63 o 
  -6   3   3       88.47       91.02      4.59 o 
  -5   3   3        0.27        2.25      1.14 o 
  -4   3   3      493.30      492.39      6.73 o 
  -3   3   3      198.18      214.95      3.85 o 
  -2   3   3       12.66       13.42      1.27 o 
  -1   3   3       20.39       22.04      1.44 o 
   0   3   3     1144.69     1134.21      9.02 o 
   1   3   3      796.99      740.24      7.77 o 
   2   3   3      721.19      733.35      6.74 o 
   3   3   3     1930.44     1861.80     15.20 o 
   4   3   3     1540.56     1515.57     15.08 o 
   5   3   3      183.81      193.34      8.08 o 
   6   3   3      119.08      113.05      7.28 o 
   7   3   3       86.03       88.73     10.62 o 
   8   3   3        3.99        6.85      3.53 o 
   9   3   3        0.92        4.80      3.92 o 
  -9   4   3        6.47        4.65      2.98 o 
  -8   4   3       11.33        9.13      2.87 o 
  -7   4   3       28.52       23.43      3.07 o 
  -6   4   3       52.05       50.00      3.99 o 
  -5   4   3       55.96       61.17      3.65 o 
  -4   4   3       51.62       51.17      3.12 o 
  -3   4   3      694.16      716.05      7.13 o 
  -2   4   3      671.92      681.73      7.90 o 
  -1   4   3     3181.62     3262.41     21.86 o 
   0   4   3      252.66      246.48      3.70 o 
   1   4   3       24.07       18.56      2.00 o 
   2   4   3      255.02      273.08      5.02 o 
   3   4   3     1067.36     1017.75     12.66 o 
   4   4   3      355.29      360.54      9.72 o 
   5   4   3       18.13       21.18      4.24 o 
   6   4   3      277.49      252.74      8.53 o 
   7   4   3       31.28       29.15      5.28 o 
   8   4   3       21.83       24.54      6.31 o 
  -8   5   3       24.90       25.49      4.38 o 
  -7   5   3        0.53       -1.96      1.81 o 
  -6   5   3       40.52       41.55      5.88 o 
  -5   5   3       27.96       27.82      3.70 o 
  -4   5   3        2.05        6.69      1.61 o 
  -3   5   3      499.03      484.30      7.27 o 
  -2   5   3      243.50      259.02      4.62 o 
  -1   5   3     1263.49     1335.08     11.41 o 
   0   5   3       78.08       87.10      2.43 o 
   1   5   3        4.15        3.96      1.07 o 
   2   5   3       47.60       45.67      1.79 o 
   3   5   3        0.49       -1.13      0.75 o 
   4   5   3       15.56       17.49      2.59 o 
   5   5   3      617.36      597.88     22.75 o 
   6   5   3      172.27      176.12      7.46 o 
   7   5   3       21.23       19.22      4.08 o 
   8   5   3        1.57        4.34      2.77 o 
  -8   6   3        0.25       -1.13      2.62 o 
  -7   6   3        5.54        5.30      2.76 o 
  -6   6   3      118.57      122.21      5.73 o 
  -5   6   3       12.79       10.13      2.13 o 
  -4   6   3        4.22        2.26      1.51 o 
  -3   6   3       24.02       28.39      2.27 o 
  -2   6   3       11.01        6.28      1.39 o 
  -1   6   3      282.29      311.45      4.92 o 
   0   6   3      139.17      140.57      4.59 o 
   1   6   3     1032.46     1038.01     10.13 o 
   2   6   3       26.74       44.09      2.53 o 
   3   6   3        8.85        5.28      1.52 o 
   4   6   3       19.42       14.61      3.51 o 
   5   6   3       98.40       92.00      6.95 o 
   6   6   3       78.36       68.65      5.57 o 
   7   6   3        7.95       10.43      3.16 o 
   8   6   3        7.07        5.17      3.20 o 
  -7   7   3        8.05       11.52      5.85 o 
  -6   7   3        0.14       -2.39      2.42 o 
  -5   7   3      244.04      236.80      7.38 o 
  -4   7   3       24.41       25.12      3.01 o 
  -3   7   3        8.47        9.21      2.31 o 
  -2   7   3       77.96       87.14      3.65 o 
  -1   7   3       58.28       59.76      3.03 o 
   0   7   3       15.34       14.97      1.54 o 
   1   7   3        1.52        1.81      1.14 o 
   2   7   3      554.01      552.09      9.37 o 
   3   7   3       65.62       65.70      6.75 o 
   4   7   3        8.13       10.88      2.61 o 
   5   7   3        0.02        0.52      2.03 o 
   6   7   3        0.48        0.41      2.04 o 
   7   7   3       13.56        7.25      3.11 o 
  -7   8   3        0.00        1.76      2.81 o 
  -6   8   3        4.67        5.21      2.73 o 
  -5   8   3        7.07        3.68      3.69 o 
  -4   8   3        2.21        1.01      1.77 o 
  -3   8   3      190.26      195.49      6.52 o 
  -2   8   3        0.24        0.18      1.33 o 
  -1   8   3       33.34       34.82      7.03 o 
   0   8   3       72.76       73.79      4.21 o 
   1   8   3       13.08       14.98      1.99 o 
   2   8   3      234.73      235.14      6.69 o 
   3   8   3      128.64      128.73      5.55 o 
   4   8   3        6.67        6.01      1.97 o 
   5   8   3        8.08        5.24      2.50 o 
   6   8   3       24.58       19.08      3.78 o 
  -6   9   3        1.51        0.39      2.74 o 
  -5   9   3        5.86        6.14      2.97 o 
  -4   9   3       28.18       30.33      3.70 o 
  -3   9   3        0.27        0.65      1.77 o 
  -2   9   3        4.33        2.23      1.94 o 
  -1   9   3      200.92      208.14      8.70 o 
   0   9   3      169.40      183.17     11.85 o 
   1   9   3       10.31       14.25      3.54 o 
   2   9   3      139.46      129.86      5.73 o 
   3   9   3        0.21        0.87      1.82 o 
   4   9   3        4.32        1.91      2.01 o 
   5   9   3       24.40       20.51      4.17 o 
  -5  10   3       15.53       13.61      3.64 o 
  -4  10   3        1.11        2.52      2.69 o 
  -3  10   3        0.01        0.28      2.37 o 
  -2  10   3       49.68       51.28      9.84 o 
  -1  10   3        2.44        3.08      2.55 o 
   0  10   3      210.92      227.54     10.77 o 
   1  10   3      125.96      139.76      9.45 o 
   2  10   3        8.44        6.94      3.07 o 
   3  10   3       32.86       38.27      4.85 o 
   4  10   3        1.75        0.29      2.11 o 
  -3  11   3        3.84        1.59      5.07 o 
  -2  11   3       14.50       10.71      3.64 o 
  -1  11   3        4.15        0.20      2.94 o 
   0  11   3       11.85        7.25      3.07 o 
   1  11   3       34.75       50.94      9.71 o 
   2  11   3        2.52        0.20      2.46 o 
  -8   0   4       57.09       61.10      6.02 o 
  -6   0   4       11.11       15.99      2.32 o 
  -4   0   4        0.00        0.50      0.79 o 
  -2   0   4     3685.32     3583.90     38.77 o 
   0   0   4     2224.58     2186.29     32.54 o 
   2   0   4      554.51      580.37      9.20 o 
   4   0   4       69.14       46.02      4.52 o 
   6   0   4       16.49       11.71      3.58 o 
   8   0   4       11.09        0.91      3.72 o 
  -9   1   4       10.47        8.23      2.97 o 
  -8   1   4       20.05       26.20      3.77 o 
  -7   1   4      151.58      154.66      4.78 o 
  -6   1   4      121.62      109.80      3.77 o 
  -5   1   4      377.95      365.89      6.18 o 
  -4   1   4      272.60      306.22      5.14 o 
  -3   1   4       47.02       53.49      2.50 o 
  -2   1   4       10.43        9.54      1.25 o 
  -1   1   4     2623.59     2597.59     18.67 o 
   0   1   4       53.90       53.11      1.50 o 
   1   1   4      716.08      632.08      8.14 o 
   2   1   4        1.52        4.30      0.98 o 
   3   1   4      189.88      196.19      3.67 o 
   4   1   4      682.00      679.34      8.63 o 
   5   1   4       60.79       61.15      3.53 o 
   6   1   4      351.14      378.94     10.16 o 
   7   1   4        0.96        2.10      2.11 o 
   8   1   4       13.78        7.99      4.59 o 
   9   1   4        3.62        3.48      4.55 o 
  -9   2   4        1.81        3.61      3.41 o 
  -8   2   4        0.53        0.38      1.76 o 
  -7   2   4      107.35      111.04      5.03 o 
  -6   2   4       64.68       67.49      4.88 o 
  -5   2   4      214.71      204.15      5.75 o 
  -4   2   4        7.30        6.17      1.07 o 
  -3   2   4      854.74      861.64      9.07 o 
  -2   2   4      258.86      216.57      3.69 o 
  -1   2   4     2930.43     2828.45     20.56 o 
   0   2   4       29.17       25.58      1.10 o 
   1   2   4     1190.60     1141.83     12.88 o 
   2   2   4      385.55      359.88     10.33 o 
   3   2   4       10.20       18.68      6.16 o 
   4   2   4      149.92      135.79      3.40 o 
   5   2   4      139.10      155.43      5.21 o 
   6   2   4      185.62      182.19     13.17 o 
   7   2   4      148.95      152.38     12.25 o 
   8   2   4       18.87       19.76      6.37 o 
   9   2   4       40.72       22.79      6.83 o 
  -9   3   4        2.86        0.98      2.51 o 
  -8   3   4       26.63       35.22      3.73 o 
  -7   3   4       34.22       33.33      3.31 o 
  -6   3   4      187.41      198.80      6.77 o 
  -5   3   4       12.24       16.12      2.05 o 
  -4   3   4      513.29      493.10      7.29 o 
  -3   3   4       14.73       18.90      1.77 o 
  -2   3   4      317.61      314.18      4.85 o 
  -1   3   4      487.88      458.22      5.00 o 
   0   3   4       11.01       19.19      1.13 o 
   1   3   4       67.82       67.59      3.03 o 
   2   3   4      111.83      117.49      3.32 o 
   3   3   4      442.51      449.16      7.80 o 
   4   3   4      708.81      743.47     11.43 o 
   5   3   4        0.84        1.34      1.97 o 
   6   3   4     1279.40     1272.03     34.61 o 
   7   3   4        0.06        1.48      2.74 o 
   8   3   4       16.32       14.21      4.15 o 
   9   3   4        1.68        4.13      3.71 o 
  -9   4   4        2.88        0.53      2.75 o 
  -8   4   4       93.23       84.06      6.87 o 
  -7   4   4      142.33      135.11      5.94 o 
  -6   4   4       48.54       45.18      3.65 o 
  -5   4   4        4.84        6.75      1.73 o 
  -4   4   4      255.85      243.94      6.08 o 
  -3   4   4       12.16        8.24      1.15 o 
  -2   4   4      612.18      586.21      8.16 o 
  -1   4   4       77.94       82.05      2.23 o 
   0   4   4      125.15      121.53      2.63 o 
   1   4   4        4.35        3.60      0.80 o 
   2   4   4      266.80      253.08      3.85 o 
   3   4   4        0.03       -0.47      0.58 o 
   4   4   4       71.31       70.83      7.89 o 
   5   4   4       19.14       20.94      3.01 o 
   6   4   4      695.08      684.16     14.46 o 
   7   4   4      156.22      164.29      7.94 o 
   8   4   4       41.91       40.06      6.13 o 
  -8   5   4        0.06        0.26      2.24 o 
  -7   5   4       39.13       37.29      3.83 o 
  -6   5   4      116.13      110.57      5.33 o 
  -5   5   4       83.43       80.55      4.37 o 
  -4   5   4       50.81       55.48      3.52 o 
  -3   5   4        3.52        1.52      1.21 o 
  -2   5   4       13.28       15.22      1.27 o 
  -1   5   4      333.15      352.31      4.99 o 
   0   5   4      941.98      963.53     12.35 o 
   1   5   4        0.45        1.41      0.86 o 
   2   5   4      168.68      183.64      6.33 o 
   3   5   4       69.08       70.64      3.59 o 
   4   5   4      230.53      238.64      7.48 o 
   5   5   4        1.51       -1.76      1.64 o 
   6   5   4       36.46       31.84      4.09 o 
   7   5   4        2.81        2.14      2.37 o 
   8   5   4       46.80       45.18      5.41 o 
  -8   6   4       62.57       58.68      5.96 o 
  -7   6   4        5.11        4.04      4.22 o 
  -6   6   4       17.88       15.25      2.71 o 
  -5   6   4        5.06        3.42      1.72 o 
  -4   6   4       59.77       59.86      3.94 o 
  -3   6   4      884.18      854.74     13.31 o 
  -2   6   4       66.95       68.80      3.04 o 
  -1   6   4      377.49      382.79      5.64 o 
   0   6   4       14.21       12.18      1.33 o 
   1   6   4      496.77      513.19      7.06 o 
   2   6   4       43.79       45.94      3.97 o 
   3   6   4        0.19       -1.06      1.08 o 
   4   6   4      671.80      686.65     13.87 o 
   5   6   4       71.15       73.12      6.59 o 
   6   6   4       18.94       12.45      3.36 o 
   7   6   4        1.31        2.13      2.57 o 
   8   6   4       39.64       37.85      6.94 o 
  -7   7   4       29.63       23.21      4.31 o 
  -6   7   4       14.77       14.86      3.54 o 
  -5   7   4        0.20        1.22      1.73 o 
  -4   7   4      161.92      180.04      6.23 o 
  -3   7   4      353.07      379.05      8.70 o 
  -2   7   4       37.74       30.82      2.54 o 
  -1   7   4       92.98       93.10      4.22 o 
   0   7   4      186.11      181.22      4.11 o 
   1   7   4      620.98      625.77      9.16 o 
   2   7   4      184.60      201.81      5.94 o 
   3   7   4       55.29       52.32      3.72 o 
   4   7   4      270.79      279.64      9.05 o 
   5   7   4       13.83        9.54      5.28 o 
   6   7   4       60.28       69.01      5.97 o 
   7   7   4       20.06       23.64      4.29 o 
  -7   8   4       51.85       58.09      6.16 o 
  -6   8   4        6.69       11.12      3.29 o 
  -5   8   4       75.32       82.97      5.32 o 
  -4   8   4       26.99       22.05      3.08 o 
  -3   8   4      323.45      312.75      9.41 o 
  -2   8   4       28.77       31.07      5.01 o 
  -1   8   4       89.26       90.52      4.95 o 
   0   8   4       50.62       53.21      3.71 o 
   1   8   4       28.69       27.88      2.59 o 
   2   8   4       91.58       85.48      4.95 o 
   3   8   4      388.54      419.67      9.49 o 
   4   8   4       50.94       43.21      3.83 o 
   5   8   4        0.02        3.06      2.32 o 
   6   8   4        3.25        2.05      2.70 o 
  -6   9   4       12.56       13.35      3.86 o 
  -5   9   4        1.76       -1.33      2.26 o 
  -4   9   4       14.21       17.54      3.16 o 
  -3   9   4       73.22       70.43      4.90 o 
  -2   9   4        0.22       -0.31      1.56 o 
  -1   9   4       27.28       24.22      3.03 o 
   0   9   4       36.63       35.13      3.52 o 
   1   9   4       67.79       81.12      5.72 o 
   2   9   4        1.81        0.70      1.68 o 
   3   9   4       14.61       12.84      2.59 o 
   4   9   4       34.10       34.15      3.75 o 
   5   9   4       30.76       32.46      4.55 o 
  -4  10   4       13.33       11.77      3.03 o 
  -3  10   4       25.73       22.58      4.31 o 
  -2  10   4        9.73        4.21      2.66 o 
  -1  10   4       82.69       63.54      9.53 o 
   0  10   4       10.70        9.54      4.32 o 
   1  10   4        1.25        1.09      2.52 o 
   2  10   4       44.55       55.42      5.43 o 
   3  10   4        0.43       -2.22      2.30 o 
   4  10   4        1.64        0.35      2.10 o 
  -2  11   4        6.64        6.88      3.11 o 
  -1  11   4       13.00       16.42      4.02 o 
   0  11   4        0.11        6.08      3.76 o 
   1  11   4        0.27        0.02      2.58 o 
   2  11   4        1.78       -1.12      2.50 o 
  -9   0   5      184.46      147.87     13.87 o 
  -7   0   5        0.01        2.06      2.10 o 
  -5   0   5       31.42       40.27      7.02 o 
  -3   0   5     8499.46     8744.64     87.76 o 
  -1   0   5      695.05      656.81      8.95 o 
   1   0   5      673.34      659.18     10.11 o 
   3   0   5      626.34      728.37     12.11 o 
   5   0   5      125.31      115.43      8.00 o 
   7   0   5       20.11       22.61      5.36 o 
  -9   1   5        9.61        7.82      3.03 o 
  -8   1   5       73.31       75.66      5.99 o 
  -7   1   5      198.50      206.67      5.45 o 
  -6   1   5       37.63       39.90      3.73 o 
  -5   1   5      250.40      240.58      4.30 o 
  -4   1   5      122.16      124.26      2.74 o 
  -3   1   5       88.96       90.82      3.10 o 
  -2   1   5     1100.15     1137.67     10.38 o 
  -1   1   5     3358.16     3116.27     22.34 o 
   0   1   5     3753.56     3543.90     27.32 o 
   1   1   5     1550.61     1537.52     18.05 o 
   2   1   5     2659.41     2602.90     25.31 o 
   3   1   5      796.73      757.33      8.51 o 
   4   1   5       39.04       34.65      3.41 o 
   5   1   5        9.24       10.68      1.94 o 
   6   1   5       17.49       22.43      6.68 o 
   7   1   5        9.16       11.87      3.03 o 
   8   1   5        0.01        5.84      4.13 o 
   9   1   5        2.58        0.77      4.23 o 
  -9   2   5       10.26       12.75      3.36 o 
  -8   2   5       11.86        7.52      3.17 o 
  -7   2   5        1.67        2.53      1.60 o 
  -6   2   5      250.45      250.58      5.63 o 
  -5   2   5      304.66      296.70      6.02 o 
  -4   2   5      268.15      275.12      5.07 o 
  -3   2   5      484.19      513.05      6.72 o 
  -2   2   5      144.88      149.44      3.21 o 
  -1   2   5     1397.37     1371.97     11.85 o 
   0   2   5       95.44       96.29      2.59 o 
   1   2   5        1.01        1.66      0.73 o 
   2   2   5      440.96      487.96      7.93 o 
   3   2   5       49.34       65.00      5.09 o 
   4   2   5       85.25       97.48      3.93 o 
   5   2   5       26.23       30.98      2.88 o 
   6   2   5        2.54        2.03      2.15 o 
   7   2   5        1.22       -1.80      3.01 o 
   8   2   5        7.83        8.21      5.22 o 
   9   2   5       14.57       19.09      6.63 o 
  -9   3   5        3.38        1.40      3.51 o 
  -8   3   5      179.02      196.15      7.07 o 
  -7   3   5        1.79        2.07      1.70 o 
  -6   3   5       47.56       53.70      4.94 o 
  -5   3   5       17.94       19.27      3.94 o 
  -4   3   5       41.25       36.92      2.19 o 
  -3   3   5      317.33      305.20      5.16 o 
  -2   3   5       51.33       54.94      1.65 o 
  -1   3   5      331.01      326.64      4.32 o 
   0   3   5       97.74      106.40      2.31 o 
   1   3   5      290.10      282.66      4.38 o 
   2   3   5       93.14       92.74      2.97 o 
   3   3   5       44.02       57.45      6.36 o 
   4   3   5       28.15       28.90      2.52 o 
   5   3   5        8.63        5.53      2.36 o 
   6   3   5      182.00      177.16      8.65 o 
   7   3   5       13.11       12.94      5.02 o 
   8   3   5       17.41       15.39      5.74 o 
  -9   4   5        0.03        0.23      3.39 o 
  -8   4   5        0.01        2.77      1.99 o 
  -7   4   5        6.57        6.65      2.07 o 
  -6   4   5        1.06        1.70      1.49 o 
  -5   4   5      201.83      205.88      6.30 o 
  -4   4   5        8.16       10.46      1.76 o 
  -3   4   5      320.49      321.63      7.30 o 
  -2   4   5       53.78       51.83      1.86 o 
  -1   4   5     2256.87     2387.09     17.30 o 
   0   4   5        9.86       11.14      1.45 o 
   1   4   5      545.41      585.27      6.44 o 
   2   4   5       16.77       19.02      1.56 o 
   3   4   5       27.03       24.75      1.95 o 
   4   4   5       11.29       11.36      2.25 o 
   5   4   5       22.64       29.85      3.49 o 
   6   4   5        0.91        0.02      1.85 o 
   7   4   5       43.16       59.75      7.42 o 
   8   4   5       38.11       36.96      6.01 o 
  -8   5   5       23.44       11.79      3.20 o 
  -7   5   5       26.28       23.59      3.91 o 
  -6   5   5       74.35       71.91      4.60 o 
  -5   5   5       42.43       38.13      3.42 o 
  -4   5   5        1.26        3.08      1.51 o 
  -3   5   5        2.39        0.40      1.47 o 
  -2   5   5       17.10       14.44      1.63 o 
  -1   5   5      334.72      351.01      5.14 o 
   0   5   5      199.94      195.77      3.77 o 
   1   5   5      103.87      102.15      2.75 o 
   2   5   5      351.67      311.51      4.76 o 
   3   5   5       57.10       50.66      3.23 o 
   4   5   5        4.54        4.06      1.75 o 
   5   5   5      293.22      296.69      9.14 o 
   6   5   5      165.78      157.56      7.45 o 
   7   5   5       90.12       97.58      6.99 o 
   8   5   5      160.93      155.20     15.34 o 
  -8   6   5        0.93       -2.07      3.30 o 
  -7   6   5        5.10        4.07      2.29 o 
  -6   6   5       71.31       69.60      4.74 o 
  -5   6   5       32.78       41.31      4.71 o 
  -4   6   5        0.07       -0.38      1.38 o 
  -3   6   5       91.39      102.33      4.66 o 
  -2   6   5      125.50      137.19      5.75 o 
  -1   6   5      328.68      336.61      5.37 o 
   0   6   5        1.34        1.17      1.10 o 
   1   6   5      611.62      650.92      9.38 o 
   2   6   5       20.31       26.49      3.09 o 
   3   6   5      301.75      297.15      7.18 o 
   4   6   5        8.87        6.98      2.20 o 
   5   6   5       34.22       30.16      3.89 o 
   6   6   5       18.33       18.80      3.43 o 
   7   6   5        4.14        1.77      2.52 o 
  -7   7   5       17.22        8.30      3.15 o 
  -6   7   5       17.07       12.60      2.68 o 
  -5   7   5      159.68      167.35      8.95 o 
  -4   7   5       35.10       32.14      5.26 o 
  -3   7   5       53.07       53.18      3.92 o 
  -2   7   5       70.46       71.69      4.15 o 
  -1   7   5       18.56       19.69      3.75 o 
   0   7   5        3.92        1.08      1.08 o 
   1   7   5      113.39      109.55      4.28 o 
   2   7   5       40.68       40.48      5.95 o 
   3   7   5       13.90       12.76      2.22 o 
   4   7   5       79.92       75.23      5.41 o 
   5   7   5      119.49      106.78      6.60 o 
   6   7   5       20.84       17.89      4.91 o 
   7   7   5       16.71       14.40      3.74 o 
  -7   8   5        0.81       -1.58      3.80 o 
  -6   8   5        5.88        3.96      2.80 o 
  -5   8   5        0.22       -2.23      1.61 o 
  -4   8   5        3.18        2.42      1.97 o 
  -3   8   5      132.67      146.65      6.18 o 
  -2   8   5      170.10      163.19      8.19 o 
  -1   8   5        4.15        5.87      1.94 o 
   0   8   5       93.40       77.76      4.31 o 
   1   8   5       51.26       52.86      3.72 o 
   2   8   5        4.36        3.54      1.79 o 
   3   8   5       64.01       63.04      6.29 o 
   4   8   5        8.26       10.31      3.33 o 
   5   8   5        8.35        3.50      3.22 o 
   6   8   5        5.66        7.22      4.44 o 
  -6   9   5        0.39       -1.18      2.57 o 
  -5   9   5      113.84      118.79      7.60 o 
  -4   9   5        4.67        1.99      2.20 o 
  -3   9   5       10.69       11.11      2.91 o 
  -2   9   5       57.62       63.01      4.54 o 
  -1   9   5       82.19       90.49      8.20 o 
   0   9   5       23.69       23.31      3.56 o 
   1   9   5      141.90      148.04      8.42 o 
   2   9   5      137.10      131.80      5.85 o 
   3   9   5        0.78       -0.01      1.69 o 
   4   9   5       49.87       53.49      6.36 o 
   5   9   5        0.16        0.09      2.32 o 
  -4  10   5        0.68       -2.37      2.15 o 
  -3  10   5       12.54        8.88      3.35 o 
  -2  10   5       16.17       18.25      3.86 o 
  -1  10   5      100.84      110.50      8.04 o 
   0  10   5      118.03      137.43      9.68 o 
   1  10   5       46.40       53.60     11.62 o 
   2  10   5        4.67        2.89      2.55 o 
   3  10   5        7.48        5.91      2.91 o 
   4  10   5        9.90        9.43      2.86 o 
  -2  11   5       11.82        4.61      3.08 o 
  -1  11   5       15.91       11.60      4.59 o 
   0  11   5        0.16       -0.44      3.42 o 
   1  11   5       45.52       61.37      7.83 o 
   2  11   5        0.97       -1.65      2.49 o 
  -8   0   6        0.76        1.22      4.04 o 
  -6   0   6       16.67       25.03      7.25 o 
  -4   0   6      519.92      558.59     15.21 o 
  -2   0   6      120.64      132.38      4.57 o 
   0   0   6     3014.53     3122.38     35.83 o 
   2   0   6      537.96      597.10     10.07 o 
   4   0   6      643.93      681.69     12.50 o 
   6   0   6       42.53       52.51      6.81 o 
   8   0   6       15.80        9.02      5.08 o 
  -9   1   6        3.27        0.76      2.53 o 
  -8   1   6      112.15      125.54      7.13 o 
  -7   1   6      587.59      629.47     16.11 o 
  -6   1   6        2.86        2.69      1.33 o 
  -5   1   6      135.04      158.98      5.47 o 
  -4   1   6      100.65       95.49      3.25 o 
  -3   1   6      289.40      299.77      6.21 o 
  -2   1   6      168.52      163.31      3.35 o 
  -1   1   6      152.90      140.27      2.92 o 
   0   1   6        3.12        3.46      0.73 o 
   1   1   6       12.95       17.39      1.74 o 
   2   1   6        4.79        3.22      1.47 o 
   3   1   6      302.53      280.46      4.50 o 
   4   1   6        3.52        1.78      1.18 o 
   5   1   6       41.77       40.97      3.15 o 
   6   1   6      142.23      152.44     11.00 o 
   7   1   6        1.73        0.58      2.23 o 
   8   1   6       13.34        5.42      4.49 o 
   9   1   6        0.17       -2.10      4.19 o 
  -9   2   6       55.61       56.70      8.41 o 
  -8   2   6       22.79       21.38      3.64 o 
  -7   2   6        2.87        3.01      1.73 o 
  -6   2   6      254.87      272.42      6.01 o 
  -5   2   6       28.26       31.96      2.27 o 
  -4   2   6      298.49      340.04      6.58 o 
  -3   2   6      693.00      650.61     11.87 o 
  -2   2   6       87.75       95.19      2.91 o 
  -1   2   6       61.03       63.71      1.70 o 
   0   2   6     1309.93     1347.79     11.78 o 
   1   2   6     1147.85     1196.16     10.58 o 
   2   2   6        0.20        0.64      1.47 o 
   3   2   6       16.19       18.65      2.03 o 
   4   2   6      127.03      131.75      4.92 o 
   5   2   6        0.25       -0.73      1.94 o 
   6   2   6       26.30       16.92      4.97 o 
   7   2   6       15.78       12.13      4.67 o 
   8   2   6       19.45       14.68      5.76 o 
  -9   3   6       11.48        9.72      3.46 o 
  -8   3   6       78.60       96.19     11.72 o 
  -7   3   6        0.98        0.29      1.61 o 
  -6   3   6       45.91       50.98      4.24 o 
  -5   3   6      180.05      189.59      5.64 o 
  -4   3   6      216.68      205.19      6.99 o 
  -3   3   6      135.70      132.89      3.59 o 
  -2   3   6      199.81      221.75      4.31 o 
  -1   3   6     1489.19     1526.58     20.69 o 
   0   3   6        0.37        0.79      0.61 o 
   1   3   6      336.57      398.90      5.27 o 
   2   3   6      169.94      182.71      4.95 o 
   3   3   6      132.20      113.63      4.75 o 
   4   3   6       45.75       53.42      3.33 o 
   5   3   6       27.88       20.34      3.40 o 
   6   3   6      149.42      162.64      8.50 o 
   7   3   6        2.38       -1.76      3.09 o 
   8   3   6        0.50        1.35      4.39 o 
  -9   4   6       10.56       13.39      4.95 o 
  -8   4   6       31.70       30.45      3.80 o 
  -7   4   6        0.01       -0.63      1.62 o 
  -6   4   6      614.46      634.01     13.33 o 
  -5   4   6       30.63       29.45      5.72 o 
  -4   4   6      639.82      677.27     11.01 o 
  -3   4   6       32.80       34.60      3.07 o 
  -2   4   6       17.25       12.74      1.88 o 
  -1   4   6       67.32       48.95      1.89 o 
   0   4   6      228.19      221.77      3.81 o 
   1   4   6      523.71      584.98      6.56 o 
   2   4   6      310.23      317.03      5.45 o 
   3   4   6      131.65      130.82      3.97 o 
   4   4   6       54.73       55.91      4.08 o 
   5   4   6      167.28      157.59      7.88 o 
   6   4   6      237.28      289.37     11.46 o 
   7   4   6      107.83      102.95      8.43 o 
   8   4   6      156.99      174.06     11.27 o 
  -8   5   6        0.01       -1.98      2.09 o 
  -7   5   6        0.00        1.31      1.92 o 
  -6   5   6        4.24        5.86      2.01 o 
  -5   5   6      107.57      102.05      5.03 o 
  -4   5   6       62.36       53.20      3.78 o 
  -3   5   6       15.31       17.99      2.29 o 
  -2   5   6      208.29      214.10      4.65 o 
  -1   5   6      355.75      374.54      5.41 o 
   0   5   6      984.20      959.59     10.42 o 
   1   5   6      304.69      324.92      5.00 o 
   2   5   6       57.94       52.70      2.56 o 
   3   5   6       76.19       69.01      4.32 o 
   4   5   6        0.76        0.88      1.61 o 
   5   5   6      101.59      106.83      6.00 o 
   6   5   6       69.86       73.42      5.67 o 
   7   5   6        0.41        1.28      2.38 o 
   8   5   6       44.21       52.14      7.38 o 
  -8   6   6       50.15       53.58      5.78 o 
  -7   6   6       13.87       16.52      3.05 o 
  -6   6   6       20.25       19.82      2.98 o 
  -5   6   6        0.03        1.19      1.69 o 
  -4   6   6        1.02        2.18      1.53 o 
  -3   6   6        0.59        0.70      1.42 o 
  -2   6   6      102.02      104.27      4.54 o 
  -1   6   6      182.43      189.06      4.07 o 
   0   6   6       68.19       74.96      2.78 o 
   1   6   6       56.99       58.99      2.50 o 
   2   6   6       22.53       28.22      3.55 o 
   3   6   6      195.02      191.22      5.89 o 
   4   6   6      139.04      154.47      9.52 o 
   5   6   6      123.73      107.07      7.86 o 
   6   6   6       15.88       19.11      3.44 o 
   7   6   6       47.24       51.35      5.73 o 
  -7   7   6       18.57       21.03      4.06 o 
  -6   7   6        0.07        2.03      1.91 o 
  -5   7   6        4.05        0.99      1.77 o 
  -4   7   6       34.77       27.04      3.34 o 
  -3   7   6       89.87       90.11      5.17 o 
  -2   7   6        0.09        0.62      1.44 o 
  -1   7   6      146.51      151.54      8.41 o 
   0   7   6        0.00        1.82      1.11 o 
   1   7   6        4.22        1.89      1.34 o 
   2   7   6      131.02      119.73      7.34 o 
   3   7   6      672.42      671.55     12.00 o 
   4   7   6       72.14       58.46      4.97 o 
   5   7   6        1.03        0.72      2.14 o 
   6   7   6        4.75        2.18      2.50 o 
   7   7   6       29.29       29.70      4.71 o 
  -6   8   6       70.33       67.70      5.36 o 
  -5   8   6        0.64        3.94      2.19 o 
  -4   8   6        1.66        0.55      1.93 o 
  -3   8   6        6.35        1.48      1.97 o 
  -2   8   6        2.60       -0.65      1.60 o 
  -1   8   6       87.80       96.56      4.82 o 
   0   8   6        2.13        0.78      1.51 o 
   1   8   6       42.21       45.51      3.57 o 
   2   8   6       16.49       16.14      2.49 o 
   3   8   6       13.92       15.49      3.12 o 
   4   8   6        4.36        1.37      2.08 o 
   5   8   6        4.98        1.84      2.30 o 
   6   8   6        3.47        1.39      2.59 o 
  -5   9   6        0.08        1.54      2.40 o 
  -4   9   6        0.03        0.17      2.08 o 
  -3   9   6       29.02       24.63      3.42 o 
  -2   9   6       35.76       38.15      7.18 o 
  -1   9   6       32.43       31.50      4.09 o 
   0   9   6        4.92        3.79      2.87 o 
   1   9   6       14.76       21.81      3.69 o 
   2   9   6       87.24       91.67      7.02 o 
   3   9   6        0.01        0.71      1.94 o 
   4   9   6        4.39        4.42      2.56 o 
   5   9   6       54.26       60.62      5.95 o 
  -4  10   6        9.11        8.01      2.86 o 
  -3  10   6       53.28       59.59      7.74 o 
  -2  10   6        4.16        4.75      2.73 o 
  -1  10   6        1.50        3.52      3.17 o 
   0  10   6       10.09        9.99      4.05 o 
   1  10   6       13.25        8.69      4.64 o 
   2  10   6        0.18       -0.73      2.42 o 
   3  10   6        0.02       -1.88      2.45 o 
  -2  11   6        0.82        1.18      3.42 o 
  -1  11   6        0.00        4.12      3.76 o 
   0  11   6        2.52       -2.80      3.30 o 
   1  11   6       24.68       23.85      8.02 o 
  -9   0   7      220.86      244.78     17.74 o 
  -7   0   7        9.18        9.36      4.86 o 
  -5   0   7        2.60        2.35      2.17 o 
  -3   0   7     3514.63     3717.29     35.00 o 
  -1   0   7      649.83      644.25     11.82 o 
   1   0   7      167.83      150.34      4.75 o 
   3   0   7      262.20      300.26      8.99 o 
   5   0   7      128.68      141.24      9.16 o 
   7   0   7        5.44        2.59      3.48 o 
  -9   1   7        2.29       -0.25      2.60 o 
  -8   1   7       76.11       77.01      6.09 o 
  -7   1   7        2.91        3.23      1.67 o 
  -6   1   7        5.75        4.83      1.67 o 
  -5   1   7      160.00      168.81      4.35 o 
  -4   1   7      113.66      125.40      3.50 o 
  -3   1   7        4.08        5.39      1.02 o 
  -2   1   7      757.02      778.22      9.39 o 
  -1   1   7     3836.22     3927.05     28.28 o 
   0   1   7      279.59      250.76      4.76 o 
   1   1   7      199.44      175.26      5.64 o 
   2   1   7      111.16      105.25      3.64 o 
   3   1   7      472.44      440.38      8.89 o 
   4   1   7        2.94        4.70      1.40 o 
   5   1   7      114.01      117.40      8.07 o 
   6   1   7       72.99       66.37      5.41 o 
   7   1   7        0.43       -1.32      2.05 o 
   8   1   7        0.44        5.56      4.59 o 
  -9   2   7       31.24       26.01      4.47 o 
  -8   2   7      207.95      219.01     10.51 o 
  -7   2   7       53.24       66.69      7.72 o 
  -6   2   7        8.21        9.27      1.62 o 
  -5   2   7      396.55      404.57      7.04 o 
  -4   2   7       28.14       25.81      1.97 o 
  -3   2   7      113.78      123.09      4.52 o 
  -2   2   7      128.83      136.09      3.35 o 
  -1   2   7       80.87       75.18      2.67 o 
   0   2   7      543.71      541.48      6.63 o 
   1   2   7        7.48       11.97      1.16 o 
   2   2   7      321.54      316.22      6.75 o 
   3   2   7     1083.48     1062.79     14.55 o 
   4   2   7      100.85      111.67      4.45 o 
   5   2   7      109.48       98.32      6.03 o 
   6   2   7       41.74       37.49      6.81 o 
   7   2   7        1.23        3.07      3.82 o 
   8   2   7        3.78       -0.83      4.08 o 
  -9   3   7       13.42       14.46      4.56 o 
  -8   3   7       17.23       19.15      3.82 o 
  -7   3   7       22.59       19.24      2.76 o 
  -6   3   7       75.89       74.98      4.39 o 
  -5   3   7      248.14      254.11      7.42 o 
  -4   3   7       23.21       27.57      2.15 o 
  -3   3   7      905.98      943.06     10.77 o 
  -2   3   7     1204.41     1217.29     12.28 o 
  -1   3   7       95.45       85.28      2.23 o 
   0   3   7      475.44      456.35      5.51 o 
   1   3   7      513.24      561.10      6.78 o 
   2   3   7       51.88       54.19      3.11 o 
   3   3   7      171.58      181.67      6.66 o 
   4   3   7        6.70        8.98      1.88 o 
   5   3   7      157.43      170.76      7.81 o 
   6   3   7        6.84        9.59      4.51 o 
   7   3   7      107.51      136.70     12.90 o 
   8   3   7      113.56      119.98     13.00 o 
  -8   4   7       52.66       41.91      7.41 o 
  -7   4   7       40.38       41.77      6.92 o 
  -6   4   7       92.60       79.30      4.69 o 
  -5   4   7        7.53        3.85      1.80 o 
  -4   4   7        4.93        3.16      1.78 o 
  -3   4   7        8.17        4.98      1.22 o 
  -2   4   7       20.13       22.53      2.18 o 
  -1   4   7       15.30       19.61      1.39 o 
   0   4   7      707.32      728.53      7.77 o 
   1   4   7     1141.69     1180.87     11.43 o 
   2   4   7      349.40      339.97      5.84 o 
   3   4   7        3.29        1.56      1.21 o 
   4   4   7        2.93        1.89      1.99 o 
   5   4   7       10.10        6.40      3.00 o 
   6   4   7       14.42       11.47      5.97 o 
   7   4   7        0.00        0.84      2.70 o 
   8   4   7        1.14        5.28      3.82 o 
  -8   5   7        3.75        2.83      2.24 o 
  -7   5   7        2.96        0.92      1.88 o 
  -6   5   7       88.45       80.27      4.97 o 
  -5   5   7        9.80       10.29      3.54 o 
  -4   5   7      316.63      340.36      8.10 o 
  -3   5   7      166.27      180.94      5.59 o 
  -2   5   7        1.00        0.19      0.89 o 
  -1   5   7       38.37       46.15      2.12 o 
   0   5   7       18.28       18.79      2.00 o 
   1   5   7        9.74        9.22      1.34 o 
   2   5   7      252.02      235.46      8.54 o 
   3   5   7       71.36       69.54      5.57 o 
   4   5   7       63.05       51.68      4.34 o 
   5   5   7      149.15      150.92      7.10 o 
   6   5   7        9.74       13.47      3.12 o 
   7   5   7        3.98        4.06      3.30 o 
  -8   6   7        4.80        4.40      2.78 o 
  -7   6   7       16.04       14.20      2.97 o 
  -6   6   7        0.25       -0.50      1.85 o 
  -5   6   7        4.27        3.43      1.96 o 
  -4   6   7        2.61        0.02      1.91 o 
  -3   6   7       39.35       40.90      3.43 o 
  -2   6   7       20.72       26.38      2.80 o 
  -1   6   7      111.64      112.06      3.78 o 
   0   6   7        5.66        3.32      1.10 o 
   1   6   7       19.72       23.24      1.98 o 
   2   6   7       55.09       59.17      3.61 o 
   3   6   7       29.82       25.22      2.82 o 
   4   6   7       31.76       30.89      3.77 o 
   5   6   7       31.40       25.78      3.75 o 
   6   6   7       35.61       34.61      5.97 o 
   7   6   7        2.08        3.62      2.99 o 
  -7   7   7       10.54       11.03      3.03 o 
  -6   7   7       22.30       18.54      3.13 o 
  -5   7   7       51.74       49.80      4.36 o 
  -4   7   7       16.90       19.55      6.20 o 
  -3   7   7      188.63      203.24      8.05 o 
  -2   7   7        4.28        3.63      1.62 o 
  -1   7   7       87.31       98.07      8.87 o 
   0   7   7       96.98      111.43      3.60 o 
   1   7   7        1.24       -1.23      1.26 o 
   2   7   7        1.00        1.54      1.47 o 
   3   7   7       32.38       37.90      3.49 o 
   4   7   7        1.86        1.99      1.97 o 
   5   7   7       23.89       23.40      5.14 o 
   6   7   7       16.17       15.19      3.46 o 
  -6   8   7       13.28       12.24      3.15 o 
  -5   8   7       10.01       10.66      2.85 o 
  -4   8   7        6.12       11.00      2.68 o 
  -3   8   7        0.82        2.26      2.21 o 
  -2   8   7       41.19       43.09      4.89 o 
  -1   8   7        5.87        6.47      1.91 o 
   0   8   7       35.74       25.09      4.63 o 
   1   8   7        6.35        6.86      2.04 o 
   2   8   7        0.78        4.70      1.90 o 
   3   8   7        0.87        2.30      1.86 o 
   4   8   7       11.23       10.11      2.83 o 
   5   8   7       76.24       80.78      6.43 o 
  -5   9   7      107.30      112.66      7.06 o 
  -4   9   7        3.03        2.18      2.29 o 
  -3   9   7       42.68       43.37      6.05 o 
  -2   9   7        0.14       -0.55      2.52 o 
  -1   9   7        0.33        1.80      2.92 o 
   0   9   7       48.00       35.89      5.74 o 
   1   9   7        6.26        4.44      5.33 o 
   2   9   7       31.90       25.94      3.24 o 
   3   9   7        3.54        0.59      2.08 o 
   4   9   7       20.34       20.81      3.70 o 
  -4  10   7        1.83       -2.21      2.23 o 
  -3  10   7        0.65        1.41      2.71 o 
  -2  10   7        1.48        2.05      2.81 o 
  -1  10   7       31.49       35.46      6.11 o 
   0  10   7        4.01        3.56      3.44 o 
   1  10   7        9.33        8.15      4.12 o 
   2  10   7        7.61       11.37      3.19 o 
   3  10   7        8.17        6.01      3.04 o 
   0  11   7        3.91        4.71      4.68 o 
  -8   0   8       33.56       31.82      5.30 o 
  -6   0   8      114.41      101.70      8.57 o 
  -4   0   8      453.14      438.81      7.87 o 
  -2   0   8       88.55      128.10      6.60 o 
   0   0   8      558.31      542.74     10.83 o 
   2   0   8      253.00      241.50      6.44 o 
   4   0   8       17.99       21.51      4.47 o 
   6   0   8       41.62       55.72      7.58 o 
  -9   1   8       27.80       17.88      4.04 o 
  -8   1   8       92.71      106.45      7.09 o 
  -7   1   8        6.17        5.84      1.99 o 
  -6   1   8       40.82       48.78      4.58 o 
  -5   1   8        9.90        7.35      1.46 o 
  -4   1   8      554.41      565.80      7.94 o 
  -3   1   8      118.08      107.11      3.51 o 
  -2   1   8       11.66        5.42      1.02 o 
  -1   1   8     1728.23     1663.07     14.58 o 
   0   1   8      369.87      361.24      6.00 o 
   1   1   8       89.14       87.56      3.40 o 
   2   1   8       46.07       55.77      3.20 o 
   3   1   8        9.31        9.37      1.76 o 
   4   1   8       23.92       18.68      2.99 o 
   5   1   8       52.60       57.67      6.75 o 
   6   1   8        4.03        1.12      2.10 o 
   7   1   8        9.99        8.59      4.57 o 
   8   1   8        0.00       -1.05      3.94 o 
  -9   2   8        0.32        1.62      2.75 o 
  -8   2   8        0.00       -3.14      2.09 o 
  -7   2   8      112.78      123.25     12.88 o 
  -6   2   8      267.90      273.16      7.34 o 
  -5   2   8        2.49        2.12      1.14 o 
  -4   2   8        6.15       10.78      1.72 o 
  -3   2   8      162.34      146.28      3.78 o 
  -2   2   8      293.81      334.19      5.53 o 
  -1   2   8      948.19      961.48     11.89 o 
   0   2   8      193.12      192.32      5.23 o 
   1   2   8     1986.28     1986.79     18.40 o 
   2   2   8      420.95      430.61     16.99 o 
   3   2   8       85.80       92.51      4.06 o 
   4   2   8      109.47      117.68      4.77 o 
   5   2   8        0.41       -0.84      1.71 o 
   6   2   8        0.21        4.65      3.19 o 
   7   2   8       13.84        8.35      4.41 o 
   8   2   8        4.47        9.52      5.36 o 
  -9   3   8        3.11        2.00      2.91 o 
  -8   3   8       10.11       13.92      3.78 o 
  -7   3   8      119.06      133.46      8.77 o 
  -6   3   8      438.40      430.31      9.43 o 
  -5   3   8       14.30       17.97      2.04 o 
  -4   3   8      122.18      123.24      4.96 o 
  -3   3   8       21.56       19.65      1.85 o 
  -2   3   8      709.60      641.79      9.80 o 
  -1   3   8      253.73      226.12      3.76 o 
   0   3   8      142.90      147.70      3.54 o 
   1   3   8      124.43      105.70      2.78 o 
   2   3   8       53.09       47.96      3.17 o 
   3   3   8      282.47      292.66      7.27 o 
   4   3   8       68.57       71.33      5.33 o 
   5   3   8      135.12      144.99      7.58 o 
   6   3   8       24.55       25.76      6.47 o 
   7   3   8        7.20        4.59      4.77 o 
   8   3   8        1.63       -0.08      4.21 o 
  -8   4   8        0.73        0.10      2.40 o 
  -7   4   8        1.49        1.13      1.85 o 
  -6   4   8      279.17      285.47      7.98 o 
  -5   4   8      150.59      140.76      6.48 o 
  -4   4   8      494.43      509.30      9.70 o 
  -3   4   8      281.37      275.58      5.66 o 
  -2   4   8        2.35        1.82      0.97 o 
  -1   4   8        4.34        7.81      1.12 o 
   0   4   8      802.39      811.84      8.51 o 
   1   4   8      141.60      159.41      3.94 o 
   2   4   8      266.40      270.59      6.08 o 
   3   4   8      311.48      310.96      7.62 o 
   4   4   8       58.87       62.31      6.14 o 
   5   4   8        2.07        2.06      2.55 o 
   6   4   8        0.30       -2.63      3.17 o 
   7   4   8       35.75       40.10      8.27 o 
   8   4   8       22.18       11.77      4.57 o 
  -8   5   8        0.10       -0.20      2.61 o 
  -7   5   8        2.51        3.31      2.22 o 
  -6   5   8       24.68       25.02      3.25 o 
  -5   5   8       13.60        9.72      2.29 o 
  -4   5   8      622.24      649.54     11.68 o 
  -3   5   8       13.12       18.48      2.43 o 
  -2   5   8       17.47       29.15      2.39 o 
  -1   5   8        7.68        7.39      1.39 o 
   0   5   8       32.10       32.63      2.74 o 
   1   5   8      129.33      129.15      3.73 o 
   2   5   8       16.19       18.01      1.85 o 
   3   5   8      161.88      158.98      6.15 o 
   4   5   8        0.22       -0.55      1.62 o 
   5   5   8       92.96      103.32      6.14 o 
   6   5   8        4.28        3.62      2.40 o 
   7   5   8        3.07        2.03      3.13 o 
  -7   6   8       15.85       14.90      3.07 o 
  -6   6   8       48.89       45.56      6.14 o 
  -5   6   8       20.09       20.29      3.25 o 
  -4   6   8        4.46        0.11      1.86 o 
  -3   6   8        0.26       -0.98      1.50 o 
  -2   6   8      186.75      212.76      6.27 o 
  -1   6   8      151.68      152.75      4.43 o 
   0   6   8       35.64       38.84      2.24 o 
   1   6   8      111.97      110.53      3.82 o 
   2   6   8      193.13      199.03      5.96 o 
   3   6   8       19.20       16.37      2.83 o 
   4   6   8        0.38       -0.81      1.73 o 
   5   6   8       19.40       22.51      4.49 o 
   6   6   8        2.46        4.31      2.70 o 
   7   6   8        1.14       -2.25      2.98 o 
  -7   7   8       18.30       22.32      3.81 o 
  -6   7   8       21.86       23.68      3.53 o 
  -5   7   8        3.70        3.20      2.19 o 
  -4   7   8      266.99      254.82      7.87 o 
  -3   7   8       22.28       26.09      4.55 o 
  -2   7   8      128.84      135.24      5.64 o 
  -1   7   8       62.24       67.39      4.07 o 
   0   7   8        0.02        0.57      1.33 o 
   1   7   8       16.42       16.36      2.54 o 
   2   7   8       60.91       58.91      4.00 o 
   3   7   8       48.99       52.53      4.10 o 
   4   7   8       39.36       30.59      6.00 o 
   5   7   8        0.52       -0.54      2.09 o 
   6   7   8        0.63       -1.23      3.43 o 
  -6   8   8        0.57        3.27      2.62 o 
  -5   8   8       30.91       38.54      4.28 o 
  -4   8   8        1.41        2.66      3.52 o 
  -3   8   8      101.11      108.26      5.73 o 
  -2   8   8        3.80        1.70      1.85 o 
  -1   8   8      324.69      317.51      9.66 o 
   0   8   8       45.62       53.84      9.41 o 
   1   8   8       16.61       17.31      2.72 o 
   2   8   8       76.83       70.92      4.53 o 
   3   8   8        0.44       -0.55      1.67 o 
   4   8   8        2.37       -0.10      2.23 o 
   5   8   8        3.54       -1.17      2.41 o 
  -5   9   8        0.01       -0.86      2.38 o 
  -4   9   8        0.27        1.46      2.31 o 
  -3   9   8       20.96       17.58      4.39 o 
  -2   9   8       43.13       39.35      7.45 o 
  -1   9   8        0.42       -0.53      2.95 o 
   0   9   8       18.04       15.37      4.37 o 
   1   9   8        6.27        6.53      3.75 o 
   2   9   8      106.20      113.40      5.79 o 
   3   9   8       40.14       40.58      4.10 o 
   4   9   8        3.37        0.67      2.50 o 
  -3  10   8      105.78      102.72      7.64 o 
  -2  10   8       26.10       33.09      6.78 o 
  -1  10   8       27.07       24.88     13.33 o 
   0  10   8        1.15        6.02      3.87 o 
   1  10   8        0.01        1.76      3.43 o 
   2  10   8        4.28       -1.19      3.30 o 
  -9   0   9      214.40      238.37     19.28 o 
  -7   0   9      187.54      171.96      9.30 o 
  -5   0   9      135.68      138.06      7.35 o 
  -3   0   9       27.16       22.36      2.30 o 
  -1   0   9      316.27      235.10     17.55 o 
   1   0   9      446.51      434.28      9.66 o 
   3   0   9      178.93      179.25     10.04 o 
   5   0   9      316.61      295.16     14.40 o 
   7   0   9        5.78        0.46      3.84 o 
  -9   1   9       35.48       35.16      4.88 o 
  -8   1   9       87.28       92.92      6.87 o 
  -7   1   9       64.47       70.93      5.41 o 
  -6   1   9       91.73       86.56      4.77 o 
  -5   1   9        0.18       -0.11      1.14 o 
  -4   1   9      216.38      213.33      4.76 o 
  -3   1   9        0.19        0.46      0.97 o 
  -2   1   9     1058.88     1113.55     11.55 o 
  -1   1   9        8.01        7.35      1.11 o 
   0   1   9     1300.16     1345.04     14.41 o 
   1   1   9      180.48      169.90      4.01 o 
   2   1   9       92.26       95.85      6.05 o 
   3   1   9      100.03      105.59      7.74 o 
   4   1   9      303.77      342.81     10.39 o 
   5   1   9       92.10       95.28      8.70 o 
   6   1   9       13.45        3.28      4.24 o 
   7   1   9        1.57       -0.12      3.76 o 
   8   1   9        0.33       -3.34      3.82 o 
  -9   2   9       28.49       29.07      4.69 o 
  -8   2   9        1.87        0.13      2.39 o 
  -7   2   9       65.05       67.63      7.75 o 
  -6   2   9      384.32      415.02     12.90 o 
  -5   2   9        4.54        2.95      1.33 o 
  -4   2   9      280.00      264.49      6.33 o 
  -3   2   9      290.21      336.07      6.00 o 
  -2   2   9        8.94        3.84      1.06 o 
  -1   2   9      233.33      222.69      4.79 o 
   0   2   9       29.48       46.51      2.27 o 
   1   2   9       75.75       82.13      3.80 o 
   2   2   9      250.77      253.32      6.52 o 
   3   2   9       83.81       81.62      4.16 o 
   4   2   9       99.50       98.94      4.64 o 
   5   2   9       27.31       25.56      3.95 o 
   6   2   9       52.80       52.85      8.33 o 
   7   2   9       11.07        5.36      4.04 o 
   8   2   9       89.25       77.88     10.84 o 
  -8   3   9       17.86       13.60      3.45 o 
  -7   3   9       37.04       36.64      4.68 o 
  -6   3   9       15.09        9.84      3.53 o 
  -5   3   9      111.77      118.37      4.94 o 
  -4   3   9      334.43      333.50      6.50 o 
  -3   3   9      193.34      205.28      4.81 o 
  -2   3   9      201.50      210.42      4.84 o 
  -1   3   9      132.58      125.44      2.88 o 
   0   3   9       59.77       68.91      2.72 o 
   1   3   9      100.37       94.19      3.66 o 
   2   3   9       27.55       26.89      4.80 o 
   3   3   9      310.68      300.21      9.84 o 
   4   3   9       33.67       34.09      3.32 o 
   5   3   9       85.71       93.70      9.93 o 
   6   3   9       14.63       13.10      4.67 o 
   7   3   9       28.25       39.21      8.05 o 
   8   3   9       19.82       16.48      6.55 o 
  -8   4   9        0.30       -2.62      2.43 o 
  -7   4   9       20.20       21.67      7.61 o 
  -6   4   9        0.57        2.14      1.83 o 
  -5   4   9       68.75       65.55      7.06 o 
  -4   4   9      295.57      265.47     10.48 o 
  -3   4   9      126.66      124.62      5.54 o 
  -2   4   9      158.30      148.08      4.13 o 
  -1   4   9      243.08      270.33      5.46 o 
   0   4   9       85.85       79.92      2.94 o 
   1   4   9        0.83       -0.11      0.84 o 
   2   4   9       10.30       11.67      2.02 o 
   3   4   9      267.39      257.66      7.20 o 
   4   4   9       92.93       97.22      6.83 o 
   5   4   9        6.53        6.23      2.90 o 
   6   4   9       12.53       10.58      4.87 o 
   7   4   9       39.05       45.11      9.34 o 
  -8   5   9       61.73       69.81      7.41 o 
  -7   5   9       12.35       10.74      2.78 o 
  -6   5   9       89.01       83.57      5.24 o 
  -5   5   9       23.17       30.37      4.08 o 
  -4   5   9      867.29      870.77     14.05 o 
  -3   5   9        0.17        2.94      1.58 o 
  -2   5   9       12.17       15.40      2.33 o 
  -1   5   9      160.24      158.11      4.33 o 
   0   5   9       10.03        7.52      1.25 o 
   1   5   9      117.50      109.07      3.76 o 
   2   5   9      127.83      132.60      5.12 o 
   3   5   9      100.18       97.89      5.32 o 
   4   5   9       15.58       19.13      6.16 o 
   5   5   9       93.22       96.86     12.21 o 
   6   5   9       19.00       16.67      4.16 o 
   7   5   9       22.67       21.63      5.10 o 
  -7   6   9        0.57        0.38      2.18 o 
  -6   6   9      170.17      196.43      7.69 o 
  -5   6   9       68.61       72.22      4.94 o 
  -4   6   9        0.43       -1.29      1.75 o 
  -3   6   9      123.92      131.07      5.61 o 
  -2   6   9      610.49      586.53     10.86 o 
  -1   6   9       27.44       27.16      2.40 o 
   0   6   9       10.03        9.93      1.87 o 
   1   6   9      178.01      161.47      4.58 o 
   2   6   9        0.85       -1.70      1.29 o 
   3   6   9        5.93        3.94      1.89 o 
   4   6   9      103.07      123.54      6.60 o 
   5   6   9        1.11       -0.09      2.07 o 
   6   6   9       53.59       53.88      5.50 o 
  -7   7   9       19.63       15.09      3.98 o 
  -6   7   9      205.83      235.10      8.61 o 
  -5   7   9        2.54        5.66      2.39 o 
  -4   7   9        3.48        4.76      2.17 o 
  -3   7   9       58.05       57.09      4.84 o 
  -2   7   9       76.35       69.40      4.47 o 
  -1   7   9       36.12       40.27      4.11 o 
   0   7   9       10.66       14.13      2.26 o 
   1   7   9       84.63       75.63      7.10 o 
   2   7   9       13.84       11.92      2.34 o 
   3   7   9       65.61       69.16      8.37 o 
   4   7   9       51.63       45.78      4.70 o 
   5   7   9       15.58       10.50      2.97 o 
   6   7   9       10.49       10.92      3.97 o 
  -6   8   9       12.31       16.82      3.50 o 
  -5   8   9        0.00        2.83      2.39 o 
  -4   8   9        0.66        0.88      1.92 o 
  -3   8   9        4.14        4.94      2.29 o 
  -2   8   9        1.00        3.03      1.99 o 
  -1   8   9        3.44        1.13      2.13 o 
   0   8   9      149.34      169.72     15.36 o 
   1   8   9        5.22        5.09      2.42 o 
   2   8   9        2.13        0.56      1.77 o 
   3   8   9        0.01        1.16      1.91 o 
   4   8   9       31.90       27.62      3.99 o 
   5   8   9        4.71        2.89      2.64 o 
  -5   9   9        0.00        0.99      2.64 o 
  -4   9   9       17.25       17.92      3.56 o 
  -3   9   9        1.37        0.45      2.30 o 
  -2   9   9        0.05        1.91      3.02 o 
  -1   9   9       15.75       13.37      3.97 o 
   0   9   9        0.90        2.91      3.25 o 
   1   9   9       40.14       41.16      6.49 o 
   2   9   9        1.34       -2.02      2.27 o 
   3   9   9        0.37        1.14      2.16 o 
   4   9   9        0.14        0.22      2.42 o 
  -3  10   9        7.03        2.71      3.76 o 
  -2  10   9        0.04        3.58      4.81 o 
  -1  10   9        1.75        1.07      3.48 o 
   0  10   9        5.74       -0.44      3.40 o 
   1  10   9       28.23       44.49      7.11 o 
   2  10   9        3.64        4.58      4.03 o 
  -8   0  10       51.63       53.41     14.54 o 
  -6   0  10      292.53      321.54     11.95 o 
  -4   0  10      181.08      193.46      8.18 o 
  -2   0  10       89.99       97.74     12.82 o 
   0   0  10       31.32       46.07      3.71 o 
   2   0  10     1599.44     1585.59     22.82 o 
   4   0  10      156.66      159.16     10.49 o 
   6   0  10       15.38        4.37      3.90 o 
  -9   1  10        2.12       -2.62      2.69 o 
  -8   1  10        1.25        2.21      2.50 o 
  -7   1  10      169.02      173.20      6.75 o 
  -6   1  10        0.13       -1.01      1.47 o 
  -5   1  10       49.29       40.36      3.38 o 
  -4   1  10      149.98      155.57      5.17 o 
  -3   1  10      137.63      143.81      5.23 o 
  -2   1  10       28.23       26.41      3.41 o 
  -1   1  10      430.33      449.12      6.69 o 
   0   1  10       90.71       84.97      3.27 o 
   1   1  10        2.27       -0.03      0.86 o 
   2   1  10        1.78        2.61      1.26 o 
   3   1  10       25.87       34.72      3.99 o 
   4   1  10       72.27       70.94      5.42 o 
   5   1  10       40.43       42.90      6.75 o 
   6   1  10       79.42       85.76     20.38 o 
   7   1  10       83.84       96.30     10.78 o 
   8   1  10        4.30        2.28      4.15 o 
  -8   2  10        0.12        1.19      2.48 o 
  -7   2  10        5.48        2.26      2.22 o 
  -6   2  10        5.29        2.21      2.31 o 
  -5   2  10       80.13       75.97      4.37 o 
  -4   2  10      123.74      132.45      4.08 o 
  -3   2  10       45.56       50.51      2.74 o 
  -2   2  10       83.35       89.65      3.23 o 
  -1   2  10      333.68      342.97      6.89 o 
   0   2  10      666.75      712.99      8.85 o 
   1   2  10      213.65      213.84      6.16 o 
   2   2  10       53.09       51.92      3.47 o 
   3   2  10       25.80       31.06      2.96 o 
   4   2  10        4.01        8.26      4.08 o 
   5   2  10       20.78       31.81      4.39 o 
   6   2  10        5.66        7.77      4.73 o 
   7   2  10        1.58        4.35      4.55 o 
  -8   3  10        7.59        3.82      2.79 o 
  -7   3  10        9.74        9.54      3.69 o 
  -6   3  10       28.40       31.64      4.12 o 
  -5   3  10      183.10      200.06      5.41 o 
  -4   3  10       26.54       23.96      2.24 o 
  -3   3  10        0.39       -0.23      1.05 o 
  -2   3  10      463.40      478.19      7.74 o 
  -1   3  10        0.02       -0.05      0.87 o 
   0   3  10      169.31      171.61      6.51 o 
   1   3  10       34.50       34.14      3.00 o 
   2   3  10       45.31       49.14      3.56 o 
   3   3  10        0.29       -1.67      1.12 o 
   4   3  10        0.03        1.74      1.53 o 
   5   3  10       18.89       26.17      6.41 o 
   6   3  10       31.08       21.47      6.53 o 
   7   3  10        1.55        2.16      4.47 o 
  -8   4  10       26.69       36.22      5.04 o 
  -7   4  10       15.33       10.65      3.91 o 
  -6   4  10        1.28       -1.01      1.74 o 
  -5   4  10       82.21       78.27      6.67 o 
  -4   4  10      409.58      412.12      9.01 o 
  -3   4  10      155.07      153.54      4.54 o 
  -2   4  10       75.33       70.65      3.24 o 
  -1   4  10      290.43      307.06      6.00 o 
   0   4  10       10.19        9.86      1.28 o 
   1   4  10        0.63        1.85      1.24 o 
   2   4  10      159.97      178.60      6.08 o 
   3   4  10       41.23       38.81      3.45 o 
   4   4  10        0.14        0.19      2.06 o 
   5   4  10        9.07       19.37      5.72 o 
   6   4  10        0.51        4.55      4.25 o 
   7   4  10        1.92       -0.08      4.10 o 
  -8   5  10        0.03       -2.80      2.67 o 
  -7   5  10        0.90       -3.29      2.19 o 
  -6   5  10       34.27       36.98      3.96 o 
  -5   5  10       12.52       15.01      2.66 o 
  -4   5  10        0.03       -0.62      1.53 o 
  -3   5  10       43.88       37.21      3.39 o 
  -2   5  10      236.63      232.50      5.72 o 
  -1   5  10        0.86        1.02      1.14 o 
   0   5  10       37.61       42.32      3.11 o 
   1   5  10        4.82        3.20      1.30 o 
   2   5  10      140.29      138.51      4.34 o 
   3   5  10        0.40        0.37      1.63 o 
   4   5  10        5.74        6.77      2.25 o 
   5   5  10        0.76        1.53      2.03 o 
   6   5  10       34.51       27.48      5.24 o 
  -7   6  10        0.59        1.01      2.28 o 
  -6   6  10      187.98      216.08     14.07 o 
  -5   6  10        4.37        4.80      2.30 o 
  -4   6  10       79.87       76.91      4.97 o 
  -3   6  10       85.31       91.82      5.63 o 
  -2   6  10      404.28      431.87      9.39 o 
  -1   6  10        0.33        0.28      1.84 o 
   0   6  10       87.42      103.73      4.70 o 
   1   6  10       23.77       16.39      2.05 o 
   2   6  10        3.34        0.01      1.44 o 
   3   6  10       14.22        9.85      4.98 o 
   4   6  10       39.84       35.73      7.05 o 
   5   6  10       16.26       19.10      3.43 o 
   6   6  10        0.62        2.49      2.86 o 
  -6   7  10        2.27        1.29      2.49 o 
  -5   7  10        2.91        2.34      2.35 o 
  -4   7  10       28.05       28.61      3.81 o 
  -3   7  10        1.14        0.74      1.86 o 
  -2   7  10       99.00       92.41      5.86 o 
  -1   7  10       40.03       36.57      6.72 o 
   0   7  10       92.10      102.28      4.91 o 
   1   7  10       21.29       12.02      2.92 o 
   2   7  10        9.43        5.73      1.98 o 
   3   7  10        0.41       -0.75      1.83 o 
   4   7  10        2.76        4.51      2.52 o 
   5   7  10        0.72        1.71      2.37 o 
  -5   8  10        0.01        2.16      2.46 o 
  -4   8  10       23.41       25.02      5.90 o 
  -3   8  10        9.18       13.04      2.89 o 
  -2   8  10       73.41       80.69      5.98 o 
  -1   8  10       88.04       74.19      5.74 o 
   0   8  10       65.62       61.44     11.84 o 
   1   8  10        6.81        4.18      2.36 o 
   2   8  10        5.08        2.44      2.23 o 
   3   8  10        3.83       -0.05      2.22 o 
   4   8  10       11.34        9.64      4.33 o 
  -4   9  10       11.61        8.10      2.80 o 
  -3   9  10       12.69       14.55      3.14 o 
  -2   9  10        4.05        0.05      3.52 o 
  -1   9  10       21.09       12.51      4.25 o 
   0   9  10        0.58        0.58      5.02 o 
   1   9  10        3.50        3.50      3.23 o 
   2   9  10        1.55       -0.30      2.39 o 
   3   9  10        0.30        1.17      2.80 o 
  -2  10  10        0.53        5.98      3.78 o 
  -1  10  10       15.41        1.60      6.06 o 
   0  10  10        1.29       -1.57      3.41 o 
   1  10  10        0.05       -2.88      3.97 o 
  -7   0  11       94.58       79.34      7.55 o 
  -5   0  11        1.57       -1.19      1.97 o 
  -3   0  11       14.55       13.56      2.83 o 
  -1   0  11       47.57       56.32     12.07 o 
   1   0  11        6.26        3.92      1.73 o 
   3   0  11      110.20      108.18      9.04 o 
   5   0  11       78.82       79.23      9.00 o 
   7   0  11       21.75       22.47      6.27 o 
  -8   1  11        0.21       -0.80      2.30 o 
  -7   1  11       13.73        9.50      2.48 o 
  -6   1  11       26.71       23.13      3.04 o 
  -5   1  11       25.86       19.77      2.79 o 
  -4   1  11      255.73      250.68      7.83 o 
  -3   1  11        0.69        0.37      0.91 o 
  -2   1  11      110.88      119.37      3.64 o 
  -1   1  11      254.53      284.83      8.91 o 
   0   1  11       30.08       33.91      2.47 o 
   1   1  11        3.09        2.14      1.02 o 
   2   1  11        6.44        6.32      1.65 o 
   3   1  11       14.29       16.20      3.10 o 
   4   1  11       16.00       16.42      3.32 o 
   5   1  11        0.17        1.35      3.50 o 
   6   1  11       20.74       19.28      6.51 o 
   7   1  11        0.11       -3.62      3.78 o 
  -8   2  11       42.34       37.10      5.25 o 
  -7   2  11        1.58        3.24      2.47 o 
  -6   2  11       17.92       27.07      3.30 o 
  -5   2  11       19.64       18.54      2.62 o 
  -4   2  11        1.90        3.29      1.55 o 
  -3   2  11       12.93       10.84      1.62 o 
  -2   2  11      199.51      205.18      4.76 o 
  -1   2  11       35.34       36.00      2.36 o 
   0   2  11        1.99        3.53      1.24 o 
   1   2  11       12.06        6.02      2.32 o 
   2   2  11        5.20        3.83      1.53 o 
   3   2  11       14.21       17.68      3.36 o 
   4   2  11        0.68        1.67      2.66 o 
   5   2  11        7.87        1.68      2.32 o 
   6   2  11        0.08       -0.99      3.32 o 
   7   2  11       17.05       13.22      5.40 o 
  -8   3  11        2.07        0.29      2.72 o 
  -7   3  11       36.21       44.35      5.28 o 
  -6   3  11        4.55        3.62      3.58 o 
  -5   3  11        9.18        7.03      2.82 o 
  -4   3  11      443.31      457.00      8.08 o 
  -3   3  11       34.77       36.99      2.63 o 
  -2   3  11       62.32       74.78      3.33 o 
  -1   3  11      452.41      425.41      7.10 o 
   0   3  11       42.02       43.51      3.03 o 
   1   3  11        1.20        1.78      1.39 o 
   2   3  11      130.10      142.31      5.51 o 
   3   3  11       31.93       32.81      3.38 o 
   4   3  11      104.81      104.21      6.68 o 
   5   3  11        2.88        8.33      4.43 o 
   6   3  11        2.54        8.94      4.75 o 
   7   3  11        1.27       -0.20      4.27 o 
  -8   4  11        9.36       17.69      4.28 o 
  -7   4  11       60.38       66.44      6.33 o 
  -6   4  11       64.29       63.25      7.66 o 
  -5   4  11      111.96      115.13      7.76 o 
  -4   4  11       96.11       98.23      4.16 o 
  -3   4  11       68.61       65.71      3.47 o 
  -2   4  11       29.52       25.48      2.31 o 
  -1   4  11        9.13        7.44      1.89 o 
   0   4  11       11.16       15.76      2.41 o 
   1   4  11        9.06       13.23      2.08 o 
   2   4  11        6.67        5.62      1.80 o 
   3   4  11      293.50      310.51      8.44 o 
   4   4  11       11.81        7.11      2.80 o 
   5   4  11       37.99       37.89      7.87 o 
   6   4  11        0.29        1.58      4.51 o 
   7   4  11       15.96       21.05      7.00 o 
  -7   5  11       41.07       50.17      5.77 o 
  -6   5  11       83.18       95.63      7.09 o 
  -5   5  11       76.14       76.92      5.02 o 
  -4   5  11      402.99      408.63      9.57 o 
  -3   5  11      229.61      212.01      6.58 o 
  -2   5  11      425.15      412.52      7.69 o 
  -1   5  11       20.64       22.83      2.90 o 
   0   5  11       11.02       13.50      2.08 o 
   1   5  11        4.31        2.86      1.21 o 
   2   5  11      136.56      138.95      7.21 o 
   3   5  11       72.37       65.66      4.72 o 
   4   5  11       75.63       76.66      5.40 o 
   5   5  11       48.17       56.32      6.46 o 
   6   5  11       38.55       38.98      5.98 o 
  -7   6  11       25.40       24.73      6.69 o 
  -6   6  11       43.33       34.72      4.19 o 
  -5   6  11        6.80        3.61      4.27 o 
  -4   6  11      281.31      312.23      8.72 o 
  -3   6  11      116.44      135.73      6.98 o 
  -2   6  11      434.27      448.46      9.75 o 
  -1   6  11      148.85      138.22      5.45 o 
   0   6  11       42.50       39.80      3.37 o 
   1   6  11      449.05      462.40      9.55 o 
   2   6  11        0.21       -0.33      1.38 o 
   3   6  11       15.54       12.12      3.21 o 
   4   6  11       44.24       40.57      4.50 o 
   5   6  11        5.46        3.82      2.44 o 
   6   6  11       16.23       21.03      4.84 o 
  -6   7  11       91.37       91.35      6.31 o 
  -5   7  11        9.36        8.85      2.82 o 
  -4   7  11        7.86        2.05      2.19 o 
  -3   7  11       77.77       82.95      5.23 o 
  -2   7  11       25.42       15.51      3.20 o 
  -1   7  11       37.65       38.93      7.61 o 
   0   7  11      293.24      263.90     11.29 o 
   1   7  11       41.07       29.78      7.47 o 
   2   7  11        4.68        3.71      2.59 o 
   3   7  11        4.32       -0.69      1.95 o 
   4   7  11       26.47       20.03      3.59 o 
   5   7  11        1.07        2.49      2.60 o 
  -5   8  11       14.69       18.07      3.62 o 
  -4   8  11       26.52       33.30      4.13 o 
  -3   8  11        7.45        6.91      2.57 o 
  -2   8  11        0.23        1.29      2.26 o 
  -1   8  11        0.49        2.88      3.06 o 
   0   8  11      236.60      265.04     12.10 o 
   1   8  11       30.38       27.05      4.05 o 
   2   8  11       14.85       10.90      3.19 o 
   3   8  11        0.04        2.12      3.11 o 
   4   8  11       11.18        6.91      4.25 o 
  -4   9  11        0.23       -0.38      2.49 o 
  -3   9  11       13.51       10.09      3.44 o 
  -2   9  11       15.63        9.21      3.94 o 
  -1   9  11       16.88       12.41      4.37 o 
   0   9  11       10.72        4.68      5.34 o 
   1   9  11       29.67       27.81      7.73 o 
   2   9  11       41.88       52.90      9.56 o 
  -8   0  12      111.03      119.30      9.54 o 
  -6   0  12       24.72       21.10      5.58 o 
  -4   0  12      153.00      166.09      8.26 o 
  -2   0  12       96.70       90.50      5.97 o 
   0   0  12        9.37       13.68      2.71 o 
   2   0  12      673.37      700.56     23.10 o 
   4   0  12        2.06       -1.46      2.51 o 
   6   0  12        1.88       -2.26      3.22 o 
  -8   1  12        0.03        0.18      2.67 o 
  -7   1  12      206.61      242.58     12.45 o 
  -6   1  12        5.93        2.60      1.90 o 
  -5   1  12      449.17      465.06     10.14 o 
  -4   1  12      104.70      118.93      6.25 o 
  -3   1  12       54.67       52.94      4.47 o 
  -2   1  12       14.99       11.77      1.99 o 
  -1   1  12      123.23      127.70      4.60 o 
   0   1  12      123.95      125.72      4.32 o 
   1   1  12      212.33      211.23     10.67 o 
   2   1  12        9.74        9.05      2.61 o 
   3   1  12       23.54       23.52      5.48 o 
   4   1  12       26.79       28.44      4.28 o 
   5   1  12       20.28       16.42      5.62 o 
   6   1  12       29.84       29.10      5.91 o 
   7   1  12       16.51       20.08      6.65 o 
  -8   2  12       18.90       12.46      7.08 o 
  -7   2  12       56.60       55.49      5.68 o 
  -6   2  12       35.50       34.06      3.59 o 
  -5   2  12        1.26        2.34      1.72 o 
  -4   2  12       35.68       36.61      7.13 o 
  -3   2  12       59.96       64.38      4.89 o 
  -2   2  12        0.36       -0.87      1.15 o 
  -1   2  12      407.53      428.84      7.20 o 
   0   2  12      100.31       97.04      4.90 o 
   1   2  12       11.46       10.25      2.09 o 
   2   2  12        0.17        0.58      1.42 o 
   3   2  12        0.70       -0.29      1.99 o 
   4   2  12       14.88       18.21      3.75 o 
   5   2  12        0.13        1.87      2.54 o 
   6   2  12        6.90        5.44      4.67 o 
   7   2  12        1.57        4.17      4.69 o 
  -8   3  12        0.21       -0.23      2.66 o 
  -7   3  12        0.77        1.97      2.47 o 
  -6   3  12       86.62      109.41      7.19 o 
  -5   3  12        7.02        8.60      2.14 o 
  -4   3  12       45.10       35.71      3.38 o 
  -3   3  12      247.95      232.26      6.05 o 
  -2   3  12      712.98      692.19      9.87 o 
  -1   3  12       48.07       54.75      2.97 o 
   0   3  12       57.30       69.54      3.77 o 
   1   3  12        0.14        0.58      1.41 o 
   2   3  12      185.51      200.39      6.73 o 
   3   3  12       19.26       20.91      3.28 o 
   4   3  12        4.50        7.09      2.69 o 
   5   3  12       62.23       66.40      9.42 o 
   6   3  12        2.95        2.79      4.39 o 
  -7   4  12        7.46       11.24      4.53 o 
  -6   4  12       11.22       18.50      4.10 o 
  -5   4  12       90.63       86.03      6.25 o 
  -4   4  12       18.76       15.98      2.21 o 
  -3   4  12        3.04       -0.39      1.27 o 
  -2   4  12      896.10      935.68     15.32 o 
  -1   4  12       13.50       12.58      2.63 o 
   0   4  12       16.06       16.53      4.14 o 
   1   4  12       97.31       83.29      5.75 o 
   2   4  12       28.36       28.46      4.84 o 
   3   4  12      114.69      122.88      6.38 o 
   4   4  12       11.20        5.14      3.54 o 
   5   4  12       16.31       18.79      6.31 o 
   6   4  12        2.57        5.40      4.71 o 
  -7   5  12       16.01       18.48      4.24 o 
  -6   5  12       16.05       24.54      5.55 o 
  -5   5  12       14.25        8.08      2.44 o 
  -4   5  12      439.66      442.12     10.13 o 
  -3   5  12       13.09       11.88      2.40 o 
  -2   5  12       83.11       91.89      4.58 o 
  -1   5  12      158.41      147.08      5.41 o 
   0   5  12      108.65      112.46      4.94 o 
   1   5  12       62.42       55.12      3.81 o 
   2   5  12        0.01        0.74      1.40 o 
   3   5  12       39.21       32.51      3.81 o 
   4   5  12       21.03       16.19      3.21 o 
   5   5  12       40.44       48.22      8.35 o 
   6   5  12        1.23       -0.35      3.10 o 
  -6   6  12        0.00        1.67      2.79 o 
  -5   6  12       20.53       21.02      3.41 o 
  -4   6  12      137.40      163.04      6.91 o 
  -3   6  12       16.33       15.36      2.75 o 
  -2   6  12       21.45       13.57      2.87 o 
  -1   6  12       44.67       58.10      4.26 o 
   0   6  12      318.17      325.79      8.16 o 
   1   6  12        0.53        0.48      1.57 o 
   2   6  12        0.04        0.20      2.39 o 
   3   6  12       60.66       62.30      7.04 o 
   4   6  12        1.19        2.50      2.21 o 
   5   6  12       22.33       30.60      7.01 o 
  -6   7  12        2.89       -1.63      2.45 o 
  -5   7  12        0.42        1.87      2.47 o 
  -4   7  12        3.88        2.17      2.13 o 
  -3   7  12        1.76       -1.76      1.94 o 
  -2   7  12       15.17       10.45      3.01 o 
  -1   7  12      111.87      103.34      6.33 o 
   0   7  12      100.72      114.46      5.49 o 
   1   7  12       12.91       19.72      6.49 o 
   2   7  12       50.35       60.20      7.17 o 
   3   7  12       46.63       41.65     14.51 o 
   4   7  12        2.78        1.47      2.08 o 
  -5   8  12       41.40       48.51      5.14 o 
  -4   8  12       22.31       34.52      5.66 o 
  -3   8  12        3.06        1.15      2.84 o 
  -2   8  12        5.03        3.51      3.22 o 
  -1   8  12        3.95       -0.66      2.55 o 
   0   8  12      114.75      120.40      9.21 o 
   1   8  12       35.41       21.80      3.86 o 
   2   8  12      135.15      152.62     10.65 o 
   3   8  12        1.28        0.36      2.85 o 
  -3   9  12        8.47        9.80      3.31 o 
  -2   9  12       12.87       15.84      5.10 o 
  -1   9  12        5.62        3.72      4.85 o 
   0   9  12        0.17       -0.98      3.14 o 
   1   9  12        2.34        5.23      5.83 o 
   2   9  12       65.34       69.32      6.44 o 
  -7   0  13        0.64       -0.91      2.64 o 
  -5   0  13      416.25      401.46     13.64 o 
  -3   0  13      444.72      453.43     13.28 o 
  -1   0  13       12.92       13.64      2.92 o 
   1   0  13       98.67      113.55      9.86 o 
   3   0  13      101.72       98.83      9.76 o 
   5   0  13        8.36       14.42      5.26 o 
  -8   1  13        9.33        9.41      4.57 o 
  -7   1  13        2.29        3.15      2.26 o 
  -6   1  13       92.53       97.79      6.21 o 
  -5   1  13        1.50        2.73      1.89 o 
  -4   1  13       35.99       30.21      3.27 o 
  -3   1  13      156.93      151.49      6.67 o 
  -2   1  13       50.19       43.48      3.32 o 
  -1   1  13       70.16       63.10      4.64 o 
   0   1  13        9.39        9.63      1.79 o 
   1   1  13       10.90       16.22      2.53 o 
   2   1  13        2.08        4.40      2.29 o 
   3   1  13       25.98       26.75      4.12 o 
   4   1  13       12.10       10.77      3.41 o 
   5   1  13        7.72        8.03      3.33 o 
   6   1  13        3.88        4.21      3.16 o 
  -8   2  13        3.36        1.16      2.65 o 
  -7   2  13       47.49       43.86      5.30 o 
  -6   2  13        9.37        5.58      2.25 o 
  -5   2  13       14.93        7.57      2.15 o 
  -4   2  13       12.14       13.34      2.41 o 
  -3   2  13      319.98      320.89      9.03 o 
  -2   2  13      680.44      690.70      9.91 o 
  -1   2  13       46.63       41.19      3.34 o 
   0   2  13      647.41      687.10     17.81 o 
   1   2  13      190.88      193.83      8.87 o 
   2   2  13       69.25       82.43      6.20 o 
   3   2  13        3.07        2.55      2.29 o 
   4   2  13       35.49       29.26      4.48 o 
   5   2  13        0.18        2.95      4.82 o 
   6   2  13        3.79        4.51      4.45 o 
  -7   3  13        8.37        5.38      4.43 o 
  -6   3  13       34.09       42.31      5.10 o 
  -5   3  13       13.95        9.17      3.09 o 
  -4   3  13       71.79       84.97      5.94 o 
  -3   3  13        0.03       -0.80      1.23 o 
  -2   3  13       33.01       30.10      2.52 o 
  -1   3  13       10.80       19.06      3.90 o 
   0   3  13       79.55       77.79      6.36 o 
   1   3  13       55.83       57.97      7.02 o 
   2   3  13        8.76       11.10      2.75 o 
   3   3  13      126.69      157.69      8.28 o 
   4   3  13        9.04        8.57      3.14 o 
   5   3  13       54.74       60.29      9.48 o 
   6   3  13        8.38       13.31      5.72 o 
  -7   4  13        8.47       10.14      5.34 o 
  -6   4  13        0.10        1.48      2.31 o 
  -5   4  13        0.35        1.33      2.18 o 
  -4   4  13        4.76        4.50      1.94 o 
  -3   4  13       42.85       43.74      3.19 o 
  -2   4  13      347.33      328.65      7.00 o 
  -1   4  13       15.04       14.05      2.43 o 
   0   4  13      309.88      297.80      7.50 o 
   1   4  13       11.78        8.09      2.28 o 
   2   4  13       33.90       35.21      3.71 o 
   3   4  13        4.57        1.81      1.99 o 
   4   4  13       28.51       23.50      6.63 o 
   5   4  13        5.51        6.47      4.83 o 
   6   4  13        6.77        9.65      5.46 o 
  -7   5  13        3.97        6.61      3.57 o 
  -6   5  13        2.56        5.48      2.92 o 
  -5   5  13       45.20       41.82      5.03 o 
  -4   5  13        0.00       -1.95      1.65 o 
  -3   5  13       11.40       12.47      2.72 o 
  -2   5  13      113.57      104.45      5.35 o 
  -1   5  13        6.94        3.72      1.71 o 
   0   5  13       21.39       15.27      2.48 o 
   1   5  13        0.32       -0.28      1.59 o 
   2   5  13       31.02       29.48      3.73 o 
   3   5  13        0.79        0.01      1.88 o 
   4   5  13       31.09       30.39      7.38 o 
   5   5  13        7.68       -2.08      3.98 o 
  -6   6  13        0.45       -0.32      2.86 o 
  -5   6  13        0.69        4.42      2.41 o 
  -4   6  13        3.92        5.87      2.42 o 
  -3   6  13        9.74       10.38      2.46 o 
  -2   6  13        5.90        2.28      2.23 o 
  -1   6  13       77.88       84.79      4.81 o 
   0   6  13       31.45       33.90      3.43 o 
   1   6  13        1.41        0.66      1.64 o 
   2   6  13        3.27        4.22      2.57 o 
   3   6  13        3.87       -2.00      3.02 o 
   4   6  13        9.80        8.88      2.94 o 
   5   6  13        0.08        0.05      2.86 o 
  -5   7  13        4.65        4.37      2.53 o 
  -4   7  13        1.86        0.81      2.38 o 
  -3   7  13       60.35       69.06      7.75 o 
  -2   7  13       17.52       13.65      3.63 o 
  -1   7  13        5.62        6.46      2.57 o 
   0   7  13        5.10        4.35      2.07 o 
   1   7  13       93.42      112.33      6.93 o 
   2   7  13       60.59       46.76      6.27 o 
   3   7  13        0.28        0.23      2.89 o 
   4   7  13       16.69       13.00      3.35 o 
  -4   8  13        0.80        1.01      2.66 o 
  -3   8  13        2.24        2.81      2.84 o 
  -2   8  13       28.35       33.94      4.71 o 
  -1   8  13        0.00        1.67      2.99 o 
   0   8  13       12.28       10.15      3.95 o 
   1   8  13       12.57       10.66      3.30 o 
   2   8  13       63.63       66.42      6.10 o 
  -1   9  13        4.04        8.12      4.15 o 
   0   9  13       10.39       16.48      5.05 o 
  -8   0  14        6.63        9.53      4.19 o 
  -6   0  14       13.52       11.32      3.74 o 
  -4   0  14       66.13       54.75      5.90 o 
  -2   0  14       11.71        6.47      2.46 o 
   0   0  14       82.93       71.30      7.76 o 
   2   0  14      412.08      451.93     19.33 o 
   4   0  14        5.83        4.47      4.02 o 
   6   0  14        0.13       -2.02      3.72 o 
  -7   1  14        9.23        8.07      2.76 o 
  -6   1  14        1.08        1.64      2.08 o 
  -5   1  14      216.42      206.12      7.15 o 
  -4   1  14        0.34       -0.74      1.52 o 
  -3   1  14       92.26       75.35      4.48 o 
  -2   1  14        3.26        0.56      1.43 o 
  -1   1  14      262.24      264.65      9.28 o 
   0   1  14      226.49      228.07      7.48 o 
   1   1  14       73.32       78.15      6.29 o 
   2   1  14       25.10       19.12      3.82 o 
   3   1  14      100.49      128.86     11.28 o 
   4   1  14        6.83        4.92      2.68 o 
   5   1  14        7.44        8.98      3.57 o 
   6   1  14        1.86       -0.05      2.70 o 
  -7   2  14        8.92       10.53      3.40 o 
  -6   2  14        1.95        3.04      2.15 o 
  -5   2  14       13.49        7.87      2.66 o 
  -4   2  14       40.09       43.51      3.85 o 
  -3   2  14       27.29       22.66      2.89 o 
  -2   2  14        7.23        1.36      1.50 o 
  -1   2  14      103.70       89.60      4.44 o 
   0   2  14      196.69      215.66      8.75 o 
   1   2  14        0.30        1.07      1.92 o 
   2   2  14       20.77       24.61      4.20 o 
   3   2  14       24.75       20.41      3.89 o 
   4   2  14        5.64        9.17      7.70 o 
   5   2  14       44.27       48.26      6.57 o 
   6   2  14        7.05        0.30      4.53 o 
  -7   3  14        0.55        3.66      3.09 o 
  -6   3  14        3.22        0.54      2.30 o 
  -5   3  14       16.44       19.81      3.04 o 
  -4   3  14       23.55       17.61      2.73 o 
  -3   3  14       45.79       40.82      3.65 o 
  -2   3  14        0.18       -0.45      1.19 o 
  -1   3  14      146.46      135.81      8.08 o 
   0   3  14      553.40      554.33     12.42 o 
   1   3  14       11.25       13.40      2.66 o 
   2   3  14        5.28        6.19      2.67 o 
   3   3  14        4.57        5.68      4.88 o 
   4   3  14       13.23       19.50      5.02 o 
   5   3  14       47.67       43.51      8.71 o 
   6   3  14        0.08        0.75      4.47 o 
  -7   4  14        2.16        2.20      2.92 o 
  -6   4  14        5.70        6.08      2.98 o 
  -5   4  14       30.86       23.63      4.13 o 
  -4   4  14        2.26        1.30      1.85 o 
  -3   4  14      107.00      108.66      4.71 o 
  -2   4  14      218.19      222.05      6.79 o 
  -1   4  14       13.71       14.80      4.07 o 
   0   4  14        1.16        0.05      1.51 o 
   1   4  14       36.93       26.03      3.45 o 
   2   4  14       64.86       63.93      5.02 o 
   3   4  14        7.90        2.69      2.54 o 
   4   4  14       11.59       10.64      5.12 o 
   5   4  14        2.57        1.86      3.98 o 
  -6   5  14        0.04        3.26      3.95 o 
  -5   5  14       41.76       49.05      5.48 o 
  -4   5  14       18.96       13.94      5.50 o 
  -3   5  14        2.22        0.73      1.79 o 
  -2   5  14        8.46        4.32      2.00 o 
  -1   5  14        6.67        8.91      2.33 o 
   0   5  14       11.29       12.18      2.39 o 
   1   5  14       84.33       88.92      5.66 o 
   2   5  14       24.02       21.91      3.41 o 
   3   5  14       15.44       14.48      4.19 o 
   4   5  14       20.33       10.03      5.18 o 
   5   5  14       33.60       32.72      8.23 o 
  -5   6  14        3.20        0.68      2.63 o 
  -4   6  14       23.67       27.95      3.75 o 
  -3   6  14       23.91       18.74      4.02 o 
  -2   6  14        0.05        1.71      2.11 o 
  -1   6  14       18.77       13.42      2.75 o 
   0   6  14        0.19        0.34      1.79 o 
   1   6  14        2.35        2.10      1.87 o 
   2   6  14        0.74        4.04      3.07 o 
   3   6  14       30.54       33.27      5.54 o 
   4   6  14        8.28        5.77      3.31 o 
  -4   7  14       13.69       11.67      3.05 o 
  -3   7  14       17.40        8.64      3.03 o 
  -2   7  14        0.59        1.19      2.52 o 
  -1   7  14       16.73       25.18      3.85 o 
   0   7  14        8.30        7.92      2.97 o 
   1   7  14       32.70       38.45      4.68 o 
   2   7  14       49.62       53.78      9.86 o 
   3   7  14        0.25        0.68      3.06 o 
  -3   8  14        4.71        5.08      3.35 o 
  -2   8  14        0.99        0.92      2.60 o 
  -1   8  14       33.17       29.14      5.74 o 
   0   8  14       13.97        8.79      4.01 o 
   1   8  14       38.63       38.98      4.99 o 
  -7   0  15       57.25       48.79      7.25 o 
  -5   0  15       82.40       78.10      7.34 o 
  -3   0  15      412.31      400.92     13.31 o 
  -1   0  15        4.03        3.04      2.33 o 
   1   0  15      391.92      452.44     19.83 o 
   3   0  15       10.13        1.68      3.56 o 
   5   0  15       29.13       19.27      6.37 o 
  -7   1  15        4.06        2.22      2.44 o 
  -6   1  15        0.09        0.63      1.98 o 
  -5   1  15       50.99       54.55      5.09 o 
  -4   1  15       16.12       14.67      2.83 o 
  -3   1  15      321.55      322.51      8.49 o 
  -2   1  15       27.78       28.28      6.34 o 
  -1   1  15        1.98        1.51      1.54 o 
   0   1  15        3.74        0.89      1.75 o 
   1   1  15      128.39      118.55     10.57 o 
   2   1  15      384.19      424.66     19.25 o 
   3   1  15        8.25        3.84      3.28 o 
   4   1  15       76.69       85.91      7.43 o 
   5   1  15       31.87       46.66      6.27 o 
  -7   2  15        0.58        3.58      2.97 o 
  -6   2  15        3.39        4.08      2.37 o 
  -5   2  15       30.71       25.86      3.43 o 
  -4   2  15        0.96        0.17      1.70 o 
  -3   2  15        7.64        2.60      1.88 o 
  -2   2  15        0.11       -1.56      1.44 o 
  -1   2  15      346.62      341.82     13.12 o 
   0   2  15      155.92      158.57      7.90 o 
   1   2  15        6.47        6.06      2.80 o 
   2   2  15      269.66      289.85     11.39 o 
   3   2  15       15.22       17.89      4.07 o 
   4   2  15       25.41       37.59      8.00 o 
   5   2  15        0.16       -1.15      2.68 o 
  -7   3  15       26.93       37.47      5.42 o 
  -6   3  15        3.56        1.20      2.77 o 
  -5   3  15       23.87       21.19      3.18 o 
  -4   3  15        0.55       -0.44      1.77 o 
  -3   3  15      188.02      170.35      7.21 o 
  -2   3  15       11.62        7.26      2.66 o 
  -1   3  15        4.57        1.01      1.88 o 
   0   3  15       81.96       69.46      5.17 o 
   1   3  15       22.16       29.08      5.14 o 
   2   3  15       17.88       13.02      3.42 o 
   3   3  15       95.19      105.08     13.19 o 
   4   3  15        0.18        0.48      3.04 o 
   5   3  15        8.51        5.50      4.97 o 
  -6   4  15        0.27        1.29      2.68 o 
  -5   4  15        3.88        1.07      2.71 o 
  -4   4  15       21.55       21.52      3.19 o 
  -3   4  15        1.19       -0.24      1.68 o 
  -2   4  15        4.14        3.04      1.80 o 
  -1   4  15       22.02       14.97      2.86 o 
   0   4  15       84.66       56.91      4.86 o 
   1   4  15       18.84       14.43      3.03 o 
   2   4  15       15.10       14.01      3.07 o 
   3   4  15        2.91        2.63      2.76 o 
   4   4  15        0.34        3.01      4.04 o 
   5   4  15        0.03       -3.42      3.98 o 
  -6   5  15        0.50        3.88      3.42 o 
  -5   5  15        0.13       -1.64      2.33 o 
  -4   5  15        7.16        3.88      2.76 o 
  -3   5  15       19.75       10.53      2.89 o 
  -2   5  15        0.99        0.00      1.80 o 
  -1   5  15        2.05        3.15      1.88 o 
   0   5  15       28.36       27.16      5.03 o 
   1   5  15        0.38        0.47      2.70 o 
   2   5  15        8.99        8.21      2.80 o 
   3   5  15       22.96       36.82      8.31 o 
   4   5  15        3.24       -1.64      3.56 o 
  -5   6  15        8.66        9.43      3.54 o 
  -4   6  15        7.04        5.00      3.14 o 
  -3   6  15        6.98        2.24      2.91 o 
  -2   6  15        4.98        7.03      2.71 o 
  -1   6  15       31.85       35.79      5.77 o 
   0   6  15        1.04        2.22      2.01 o 
   1   6  15       14.19        8.98      2.82 o 
   2   6  15       27.12       26.56      5.20 o 
   3   6  15        2.13        4.46      3.63 o 
  -4   7  15        1.03       -1.52      2.76 o 
  -3   7  15        0.27        4.00      2.72 o 
  -2   7  15        8.88        8.95      3.22 o 
  -1   7  15       10.87        7.40      2.89 o 
   0   7  15        3.29        2.57      2.68 o 
   1   7  15        0.00        1.58      2.42 o 
   2   7  15        0.05        0.82      3.13 o 
  -1   8  15       28.10       31.70      6.06 o 
   0   8  15        0.03        2.48      3.55 o 
  -6   0  16        7.03        1.25      3.22 o 
  -4   0  16        0.04        2.10      2.65 o 
  -2   0  16       14.62       19.79      4.67 o 
   0   0  16        1.84        5.30      4.08 o 
   2   0  16       50.34       63.41      9.30 o 
   4   0  16      252.95      272.08     17.06 o 
  -7   1  16        0.56        0.51      2.38 o 
  -6   1  16        0.91        2.00      2.24 o 
  -5   1  16       26.13       35.05      4.79 o 
  -4   1  16        1.76        2.88      2.01 o 
  -3   1  16       90.43       72.14      4.81 o 
  -2   1  16       11.50       10.19      2.35 o 
  -1   1  16       18.78       13.31      3.39 o 
   0   1  16        4.51        6.82      3.08 o 
   1   1  16      177.04      191.99      9.48 o 
   2   1  16       70.24       69.93      6.79 o 
   3   1  16       85.84      101.30      8.07 o 
   4   1  16        0.02        1.62      2.96 o 
   5   1  16       11.60       17.98      4.48 o 
  -6   2  16        0.02        1.10      2.15 o 
  -5   2  16       10.40        6.22      2.41 o 
  -4   2  16       12.09       18.52      3.01 o 
  -3   2  16       23.96       14.40      2.69 o 
  -2   2  16        1.26       -0.43      1.89 o 
  -1   2  16      304.70      304.19      9.64 o 
   0   2  16        1.86        0.60      1.97 o 
   1   2  16       14.17       14.64      3.78 o 
   2   2  16       10.56        7.60      3.21 o 
   3   2  16        0.06        0.48      2.55 o 
   4   2  16       60.69       71.22      7.17 o 
   5   2  16       26.84       33.89      5.54 o 
  -6   3  16        0.00       -0.56      2.71 o 
  -5   3  16        4.88        5.67      2.40 o 
  -4   3  16        7.23        2.45      2.09 o 
  -3   3  16        0.91        0.50      1.89 o 
  -2   3  16       45.48       37.25      5.02 o 
  -1   3  16       87.13       93.29      6.17 o 
   0   3  16        0.02        1.02      1.87 o 
   1   3  16       48.63       43.82      5.59 o 
   2   3  16       88.64       82.36      7.20 o 
   3   3  16        1.41        2.09      2.59 o 
   4   3  16        1.80        1.65      2.98 o 
  -6   4  16        2.11        0.35      2.77 o 
  -5   4  16        6.13        4.10      3.14 o 
  -4   4  16       14.91       18.87      3.16 o 
  -3   4  16       12.86       10.67      2.98 o 
  -2   4  16       27.72       33.03      4.55 o 
  -1   4  16       68.19       57.75      4.32 o 
   0   4  16        1.37        2.05      2.10 o 
   1   4  16       78.68       80.24      5.87 o 
   2   4  16        8.90        2.60      2.82 o 
   3   4  16       16.97       16.05      4.11 o 
   4   4  16        1.39       -0.81      3.22 o 
  -5   5  16       42.00       70.27      6.80 o 
  -4   5  16       18.32       21.04      4.00 o 
  -3   5  16        1.95        4.34      3.41 o 
  -2   5  16        7.80        5.97      2.34 o 
  -1   5  16        4.66        5.42      2.12 o 
   0   5  16        7.49        8.02      2.83 o 
   1   5  16       11.13       13.64      3.14 o 
   2   5  16       10.15        5.85      7.77 o 
   3   5  16        1.17       -0.16      4.25 o 
  -4   6  16        3.78        5.04      4.92 o 
  -3   6  16        3.02        3.67      2.79 o 
  -2   6  16        4.66        5.80      2.92 o 
  -1   6  16        0.00        2.50      2.03 o 
   0   6  16        0.75        0.41      1.95 o 
   1   6  16        0.43        1.58      3.23 o 
   2   6  16        2.30        1.80      3.04 o 
  -3   7  16       14.36       17.28      5.77 o 
  -2   7  16        2.94        0.35      2.72 o 
  -1   7  16        9.57       11.47      3.73 o 
   0   7  16        0.01        3.03      2.73 o 
   1   7  16        9.16        8.80      4.38 o 
  -5   0  17        2.98       -1.99      2.76 o 
  -3   0  17       23.02       20.41     12.03 o 
  -1   0  17       20.34       24.18      6.51 o 
   1   0  17        0.09       -0.42      3.03 o 
   3   0  17      187.19      184.76     15.14 o 
  -6   1  17        2.18        3.46      2.44 o 
  -5   1  17        2.23        1.63      2.19 o 
  -4   1  17        8.63        5.23      2.27 o 
  -3   1  17        0.26       -0.06      1.70 o 
  -2   1  17        9.37        7.87      2.75 o 
  -1   1  17       81.47       71.49      6.05 o 
   0   1  17        0.65       -1.65      2.06 o 
   1   1  17       18.20       13.13      3.84 o 
   2   1  17        4.16        5.91      3.23 o 
   3   1  17       35.06       39.20      5.96 o 
   4   1  17       92.04       88.40     12.34 o 
  -6   2  17        0.00        2.67      2.45 o 
  -5   2  17        0.22       -0.98      2.07 o 
  -4   2  17       18.51       15.73      3.01 o 
  -3   2  17       46.51       47.76      4.37 o 
  -2   2  17        0.05       -0.30      1.89 o 
  -1   2  17       26.22       31.09      4.98 o 
   0   2  17        4.90        3.01      2.67 o 
   1   2  17       16.53       25.39      9.15 o 
   2   2  17       14.89       14.58      4.92 o 
   3   2  17       28.17       22.19      4.72 o 
   4   2  17        0.53        0.61      3.09 o 
  -5   3  17        6.16        4.54      2.57 o 
  -4   3  17        4.15        3.51      2.34 o 
  -3   3  17        0.07       -0.96      2.01 o 
  -2   3  17        1.00        0.08      2.06 o 
  -1   3  17       26.51       19.35      3.97 o 
   0   3  17       43.92       41.84      5.43 o 
   1   3  17       41.52       46.09      5.84 o 
   2   3  17        0.11        0.29      2.73 o 
   3   3  17       12.05        7.09      3.56 o 
   4   3  17       11.84       25.95      5.12 o 
  -5   4  17       57.39       92.46     11.87 o 
  -4   4  17        0.97        0.57      2.11 o 
  -3   4  17        5.21        3.64      2.62 o 
  -2   4  17       19.20       18.53      4.98 o 
  -1   4  17        3.24        2.90      2.20 o 
   0   4  17        2.02       -1.11      2.14 o 
   1   4  17       61.01       39.60      8.39 o 
   2   4  17        6.76        6.74      7.41 o 
   3   4  17       23.80       23.68      5.04 o 
  -4   5  17        0.10        1.44      3.13 o 
  -3   5  17        4.53        7.26      4.02 o 
  -2   5  17        8.21       11.04      3.16 o 
  -1   5  17       14.04       19.54      3.12 o 
   0   5  17       35.09       38.74      7.34 o 
   1   5  17        8.07        3.73      2.61 o 
   2   5  17        0.94        3.32      4.75 o 
  -3   6  17       17.10       21.79      5.48 o 
  -2   6  17        9.35       16.27      3.69 o 
  -1   6  17        0.24        2.92      2.45 o 
   0   6  17        5.48        5.63      2.85 o 
   1   6  17       17.40       19.37      5.12 o 
  -4   0  18        0.21        0.32      3.00 o 
  -2   0  18        0.02        2.75      4.02 o 
   0   0  18        0.58        1.44      3.66 o 
   2   0  18        5.00        2.93      4.25 o 
  -5   1  18        3.47        2.99      2.38 o 
  -4   1  18        0.33        0.48      2.21 o 
  -3   1  18        0.00        2.67      2.15 o 
  -2   1  18        6.22        2.57      2.26 o 
  -1   1  18        6.06        1.72      2.81 o 
   0   1  18        2.82        4.24      2.92 o 
   1   1  18       42.98       57.10      7.28 o 
   2   1  18        7.64        8.03      3.41 o 
   3   1  18       10.64       15.45      5.53 o 
  -5   2  18       11.23       10.06      2.87 o 
  -4   2  18       17.20       14.97      3.06 o 
  -3   2  18        0.49       -0.91      2.26 o 
  -2   2  18        9.45        7.38      2.73 o 
  -1   2  18       56.88       52.05      6.86 o 
   0   2  18        3.47        5.94      3.44 o 
   1   2  18       50.37       57.47      6.77 o 
   2   2  18        5.41        5.14      3.20 o 
   3   2  18        0.95        3.15      3.46 o 
  -5   3  18        0.39        1.50      2.48 o 
  -4   3  18       28.77       30.91      4.42 o 
  -3   3  18        7.82        5.67      3.01 o 
  -2   3  18        3.11       -2.43      2.15 o 
  -1   3  18        2.37       -1.22      2.20 o 
   0   3  18        5.67        5.25      3.40 o 
   1   3  18       32.80       26.39      5.86 o 
   2   3  18       11.05        9.57      5.28 o 
   3   3  18        0.64        0.27      3.01 o 
  -4   4  18        0.78       -1.65      2.66 o 
  -3   4  18        3.83        2.35      3.48 o 
  -2   4  18        1.98        2.45      2.71 o 
  -1   4  18        0.06        4.62      2.53 o 
   0   4  18        0.14       -2.52      2.77 o 
   1   4  18       74.12       71.86      8.08 o 
   2   4  18       26.59       22.25     10.00 o 
  -3   5  18        1.05        3.79      3.68 o 
  -2   5  18       10.77       15.02      3.69 o 
  -1   5  18        0.18       -0.35      2.47 o 
   0   5  18        4.24        3.03      2.78 o 
   1   5  18        7.58        4.18      3.35 o 
  -3   0  19       10.32       12.52      4.45 o 
  -1   0  19        0.08       -3.07      3.03 o 
   1   0  19        0.47       -1.82      3.68 o 
  -4   1  19        8.00        9.17      2.87 o 
  -3   1  19        0.44        2.41      2.65 o 
  -2   1  19        2.95        1.47      2.98 o 
  -1   1  19        0.08        0.64      2.62 o 
   0   1  19        1.91        0.54      2.83 o 
   1   1  19        1.89        0.64      2.96 o 
   2   1  19        1.01        1.11      3.22 o 
  -4   2  19       13.85       20.90      3.55 o 
  -3   2  19       18.09       20.93      5.19 o 
  -2   2  19        6.18        5.99      2.88 o 
  -1   2  19        3.41        4.75      3.15 o 
   0   2  19        1.30        2.20      3.05 o 
   1   2  19       12.25       10.37      4.46 o 
   2   2  19        0.49        3.59      3.28 o 
  -4   3  19        0.29        0.43      2.60 o 
  -3   3  19        6.52       10.93      3.27 o 
  -2   3  19        0.15       -1.26      2.51 o 
  -1   3  19       17.07       11.50      3.43 o 
   0   3  19        7.60        4.63      3.49 o 
   1   3  19       12.53        7.78      5.23 o 
   2   3  19        0.86       -1.50      2.96 o 
  -3   4  19        2.95        0.24      2.65 o 
  -2   4  19        9.20       11.13      3.47 o 
  -1   4  19        0.93        0.40      2.56 o 
   0   4  19        0.00       -2.29      3.05 o 
   1   4  19        6.82        2.13      3.45 o 
  -2   0  20       45.75       37.51      8.92 o 
   0   0  20        0.00        2.02      4.63 o 
  -3   1  20        2.63        4.86      3.12 o 
  -2   1  20        8.13        4.56      3.31 o 
  -1   1  20       14.86       23.08      5.11 o 
   0   1  20        5.24        5.03      4.04 o 
   1   1  20        3.64        4.15      3.50 o 
  -3   2  20       34.97       41.11      5.35 o 
  -2   2  20        1.63        5.72      3.76 o 
  -1   2  20       13.26       19.65      6.19 o 
   0   2  20        0.66       -0.65      3.06 o 
  -1   3  20        7.83        6.40      4.76 o 
                                                 
